# Supplementary material for: Identification of PBX1 Target Genes in Cancer Cells by Global Mapping of PBX1 Binding Sites
Source: PLoS One. 2012 May 2;7(5):e36054. doi: 10.1371/journal.pone.0036054 (PMC3342315; doi:10.1371/journal.pone.0036054)
Supplement: Table S1 — Gene promoters with significant PBX1 binding identified by ChIP-chip. (XLSX) [file pone.0036054.s007.xlsx]

## Sheet: Sheet1
Table S1. Gene Promoters with Significant Pbx1 Binding Identified by ChIP-chip
CHROMOSOME	PEAK START	PEAK END	PEAK SCORE	PEAK FDR	NAME	ACCESSION	TSS	PEAK TO TSS DISTANCE
chr1	148868033	148868382	3.1	0	ENSA	NM_207047	148868233	25
chr5	150118269	150118519	2.89	0	DCTN4	NM_016221	150118769	375
chr19	59332660	59333109	2.76	0	CNOT3	NM_014516	59333260	-375
chr1	148726343	148726992	2.65	0	TARSL1	NM_025150	148726543	124
chr1	153221940	153222589	2.61	0	FLAD1	NM_201398	153222440	-175
chr14	20807622	20808071	2.54	0	HNRPC	BC092433	20807426	-420
chr19	6376205	6376654	2.52	0	KHSRP	NM_003685	6375805	-624
chr8	118601710	118602059	2.52	0	THRAP6	NM_080651	118602210	-325
chr10	103994821	103995170	2.46	0	GBF1	BC094763	103995277	-281
chr10	103994821	103995170	2.46	0	PITX3	NM_005029	103991221	-3774
chr7	106596220	106596569	2.45	0	HBP1	NM_012257	106596695	-300
chr5	96169798	96170154	2.41	0	ARTS-1	NM_016442	96169398	-578
chr17	23392202	23392657	2.39	0	NLK	NM_016231	23393300	-870
chr14	74600489	74600738	2.3	0	ACYP1	NM_203488	74600489	-124
chr12	39372090	39372639	2.23	0	CNTN1	NM_175038	39372624	-259
chr19	991844	992293	2.2	0	ABCA7	NM_019112	992244	-175
chr12	6830898	6831247	2.18	0	CDCA3	NM_031299	6830686	-386
chr12	6830898	6831247	2.18	0	USP5	NM_003481	6831298	-225
chr11	75203322	75203771	2.15	0	UVRAG	NM_003369	75203922	-375
chr4	175440630	175441179	2.1	0	FBXO8	BC014679	175441379	474
chr4	175440630	175441179	2.1	0	KIAA1712	NM_030633	175441630	-725
chr2	61935154	61935503	2.09	0	FLJ13305	XM_934533	61934725	-603
chr6	112301622	112302380	2.09	0	FYN	NM_002037	112301320	-681
chr20	31771864	31772213	2	0	PXMP4	NM_183397	31771764	-274
chr12	55326119	55326568	1.98	0	ATP5B	NM_001686	55326119	-224
chr12	52059745	52060094	1.98	0	SP1	BC062539	52060244	-324
chr14	93562176	93562525	1.97	0	OTUB2	NM_023112	93562476	-125
chr17	40494444	40494802	1.91	0	DCAKD	NM_024819	40493912	-711
chr17	40494444	40494802	1.91	0	NMT1	NM_021079	40494205	418
chr2	136005152	136005501	1.89	0	R3HDM1	BC001217	136005512	-185
chr2	136005152	136005501	1.89	0	ZRANB3	NM_032143	136005276	-50
chr3	113180088	113180437	1.84	0	ABHD10	BC014516	113180573	-310
chr19	4422854	4423203	1.84	0	HDGF2	NM_032631	4423254	-225
chr1	110682991	110683340	1.83	0	RBM15	NM_022768	110683467	-301
chr1	43084366	43084822	1.83	0	ZNF691	NM_015911	43084866	-272
chr18	19707103	19707461	1.82	0	LAMA3	L34155	19707039	243
chr2	74538684	74539033	1.81	0	WBP1	NM_012477	74539084	-225
chr14	44673585	44674241	1.8	0	FKBP3	NM_002013	44674272	359
chr10	104251553	104252102	1.79	0	ACTR1A	BC026016	104252404	576
chr9	129869599	129870048	1.79	0	C9orf90	BC021580	129869266	-557
chr11	59140193	59140645	1.79	0	OSBP	NM_002556	59140193	-226
chr9	129869599	129870048	1.79	0	SLC25A25	NM_001006641	129870299	-475
chr21	46428529	46428778	1.77	0	C21orf56	NM_032261	46428729	75
chr5	151131368	151131717	1.77	0	G3BP	NM_198395	151131668	-125
chr7	44854534	44854783	1.77	0	H2AFV	NM_201517	44854234	-424
chrX	153309514	153309763	1.75	0	ATP6AP1	NM_001183	153310214	-575
chr1	150029622	150029971	1.75	0	TDRKH	NM_006862	150029622	-174
chr12	14847972	14848325	1.73	0	C12orf60	BC029443	14847915	233
chr22	38903491	38903840	1.73	0	TNRC6B	NM_015088	38903891	-225
chr12	14847972	14848325	1.73	0	WBP11	NM_016312	14847668	-480
chr19	10689254	10689603	1.72	0	DNM2	NM_004945	10689754	-325
chr3	108723979	108724528	1.71	0	BBX	NM_020235	108724479	-225
chr17	35827595	35828044	1.71	0	TOP2A	NM_001067	35827695	-124
chr17	58981066	58981515	1.71	0	WDR68	NM_005828	58981554	-263
chr2	62785737	62786086	1.69	0	EHBP1	NM_015252	62786637	-725
chr22	37431534	37431883	1.69	0	GTPBP1	NM_004286	37431914	-205
chr7	107954074	107954430	1.69	0	IPLA2(GAMMA)	NM_015723	107953874	-378
chr22	37431534	37431883	1.69	0	JOSD1	NM_014876	37426913	-4795
chr12	27567911	27568261	1.69	0	PPFIBP1	NM_177444	27568311	-225
chr11	27451169	27451521	1.68	0	LGR4	BC033039	27450898	-447
chr5	35974740	35975189	1.65	0	CAPSL	NM_144647	35974640	-324
chr2	26862024	26862373	1.65	0	CENPA	NM_001809	26862424	-225
chr19	44032557	44033306	1.64	0	HNRPL	NM_001533	44032457	-474
chr14	72995246	72995602	1.64	0	NUMB	NM_003744	72995039	-385
chr1	148936079	148936930	1.63	0	GOLPH3L	NM_018178	148936257	-247
chr10	104252753	104253413	1.63	0	SUFU	BC013291	104253732	-649
chr19	13978112	13978461	1.6	0	RFX1	NM_002918	13978097	-189
chr20	43943091	43943747	1.56	0	ZSWIM1	NM_080603	43943286	133
chr16	30364625	30365074	1.55	0	SEPHS2	NM_012248	30364725	-124
chr21	29179064	29179413	1.53	0	HEMK2	BC011554	29179547	308
chr2	66516035	66516485	1.53	0	MEIS1	BC036511	66516196	64
chr16	10429825	10430186	1.4	0	ATF7IP2	NM_024997	10430225	-219
chr12	52959254	52959812	1.4	0	CBX5	NM_012117	52960151	618
chr12	52959254	52959812	1.4	0	HNRPA1	NM_031157	52960754	-1221
chr12	52959254	52959812	1.4	0	RP11-78J21.1	BC108266	52960799	-1266
chr15	82690094	82690852	1.38	0	LOC388152	NM_203426	82689894	-579
chr5	14633431	14634087	1.32	0	FAM105A	NM_019018	14634931	-1172
chr7	47956062	47956611	1.28	0	PKD1L1	NM_138295	47954562	-1774
chr19	59666906	59667458	1.24	0	LENG9	NM_198988	59666706	-476
chr12	79994839	79995588	1.2	0	FLJ21963	NM_024560	79995939	-725
chr16	79130454	79131012	1.07	0	DYNLRB2	NM_130897	79132354	-1621
chr1	34101617	34102666	0.98	0	HMGB4	NM_001008728	34102217	-75
chr3	61212264	61212616	1.54	0.000752	FHIT	NM_002012	61212164	-276
chr17	56109314	56109770	1.47	0.000752	BCAS3	NM_017679	56110014	-472
chrX	107568209	107568565	1.5	0.0014	COL4A5	NM_033381	107569809	-1422
chrX	107568209	107568565	1.5	0.0014	COL4A6	NM_033641	107568316	-71
chr12	53004721	53005070	1.44	0.0026	COPZ1	NM_016057	53005177	-281
chr17	43862851	43863407	1.39	0.0026	SCAP1	BC047870	43862565	-564
chr1	33274958	33275307	1.34	0.00373	AK2	NM_013411	33275079	-53
chr1	152206820	152207171	1.34	0.00373	CREB3L4	CR621422	152207008	-12
chr1	152206820	152207171	1.34	0.00373	SLC39A1	NM_014437	152206812	-183
chr2	88708274	88708723	1.33	0.00373	EIF2AK3	AF193339	88708209	-289
chr19	40930857	40931406	1.32	0.00373	F25965	NM_019104	40931351	-219
chr11	123800977	123801326	1.32	0.00373	OR8B4	NM_001005196	123799977	-1174
chr1	180643078	180643527	1.39	0.0038	C1orf120	NM_001010899	180643378	-75
chr11	71500974	71501423	1.36	0.0038	C11orf51	BC005156	71501463	264
chr20	43235611	43236063	1.36	0.0038	PI3	NM_002638	43236911	-1074
chr9	102380056	102380405	1.35	0.0038	LOC347273	BC090888	102380264	-33
chr9	70820428	70820977	1.35	0.0038	PRKACG	BC039888	70818859	-1843
chr10	97190882	97191636	1.35	0.0038	SORBS1	NM_001034957	97190927	-332
chr6	32253677	32254126	1.34	0.0038	AGPAT1	NM_032741	32253820	-81
chr6	32253677	32254126	1.34	0.0038	RNF5	NM_006913	32254149	-247
chr7	66098751	66099000	1.53	0.00478	RSAFD1	NM_018264	66099251	-375
chr7	66098751	66099000	1.53	0.00478	SBDS	NM_016038	66098023	-852
chr12	48387862	48388413	1.32	0.00515	FMNL3	AB095934	48387464	-673
chr14	52090763	52091128	1.31	0.00515	KIAA1344	NM_020784	52088963	-1982
chr1	159461942	159462291	1.3	0.00515	APOA2	NM_001643	159460042	-2074
chr1	210524101	210524556	1.3	0.00515	LOC643143	XM_931358	210524980	651
chr1	210524101	210524556	1.3	0.00515	PPP2R5A	NM_006243	210525501	-1172
chr1	28376878	28377327	1.3	0.00515	PTAFR	NM_000952	28375778	-1324
chr1	203462813	203463462	1.3	0.00515	TMCC2	AB007950	203463660	-522
chr1	159461942	159462291	1.3	0.00515	TOMM40L	AK022832	159462473	-356
chr17	18027213	18027562	1.27	0.00515	ALKBH5	NM_017758	18028013	-625
chr9	118490531	118490890	1.27	0.00515	ASTN2	NM_198188	118489334	-1376
chr17	70662569	70663018	1.27	0.00515	HN1	NM_016185	70662370	-423
chr9	83494816	83495165	1.27	0.00515	LOC645418	XM_932889	83493980	1010
chr9	83494816	83495165	1.27	0.00515	TLE1	NM_005077	83493416	-1574
chr8	125122605	125123054	1.26	0.00515	C8orf54	NM_001038706	125122204	-625
chr4	106692733	106693587	1.13	0.00644	FLJ20184	NM_017700	106693225	-65
chr2	175337716	175338165	1.12	0.00644	CHRNA1	NM_001039523	175337427	-513
chr22	41741394	41741943	1.08	0.00644	PACSIN2	NM_007229	41741094	-574
chrX	153632926	153634375	1.04	0.00686	GAB3	NM_080612	153632526	-1124
chr4	75072264	75073417	1.01	0.00686	PPBP	NM_002704	75072764	-76
chr3	29298086	29298335	1.5	0.00702	RBMS3	AF023259	29298028	182
chr1	151630873	151631128	1.39	0.00752	S100A8	NM_002964	151630173	-827
chr15	57184011	57184368	1.34	0.00752	CCNB2	NM_004701	57184611	-421
chrX	153016623	153017383	1.08	0.00831	MECP2	BX538060	153016371	-632
chr12	54653428	54654077	1.07	0.00831	RAB5B	BC032740	54654026	-273
chr18	42780084	42780940	1.05	0.00831	KATNAL2	NM_031303	42780784	-272
chr11	82544860	82545809	1.04	0.00831	PCF11	NM_015885	82545860	-525
chrX	54841598	54841847	1.46	0.00877	ITIH5L	NM_198510	54841398	-324
chr3	144320257	144320706	1.29	0.00882	CHST2	AB021124	144320862	-380
chr4	38721553	38721910	1.25	0.00882	KLHL5	NM_001007075	38723053	-1321
chr20	43919468	43919817	1.24	0.00882	ACOT8	NM_183386	43919442	-200
chr19	7800642	7800991	1.24	0.00882	EVI5L	NM_145245	7801242	-425
chr2	48836621	48837170	1.24	0.00882	LHCGR	NM_000233	48836321	-574
chr20	43919468	43919817	1.24	0.00882	ZSWIM3	NM_080752	43919668	-25
chr10	42598364	42598713	1.23	0.00882	BMS1L	NM_014753	42598264	274
chr8	82806245	82806602	1.22	0.00882	CHMP4C	NM_152284	82807242	-818
chr22	39363936	39364285	1.19	0.00882	MKL1	NM_020831	39362636	-1474
chr2	86419488	86420339	0.96	0.00907	REEP1	NM_022912	86418288	-1625
chr19	34787140	34787989	1.08	0.00981	POP4	NM_006627	34789040	-1475
chr3	183993115	183993664	1.25	0.0111	ATP11B	NM_014616	183993984	-594
chr3	151747363	151748212	1.25	0.0111	EIF2A	AF172818	151747286	501
chr3	151747363	151748212	1.25	0.0111	SERP1	BC108314	151746966	-821
chr3	180522244	180522694	1.25	0.0111	ZNF639	BC026181	180523512	-1043
chr12	31370940	31371293	1.24	0.0111	FAM60A	BC000024	31370388	-728
chr1	161026019	161026468	1.22	0.0111	HSD17B7	AK022929	161027115	-871
chr4	37638250	37638706	1.21	0.0111	PTTG2	NM_006607	37638450	28
chr11	72112328	72112677	1.2	0.0111	CENTD2	NM_139181	72111028	-1474
chr5	150137061	150138021	1.2	0.0111	MST150	NM_032947	150138059	-518
chr9	70046811	70047165	1.19	0.0111	CBWD3	NM_201453	70046704	284
chr15	80585839	80586399	1.18	0.0111	FLJ22795	BC007811	80585378	-741
chr1	11245351	11245600	1.34	0.0124	FRAP1	AB209995	11245176	-299
chr1	11245351	11245600	1.34	0.0124	UBIAD1	NM_013319	11246033	-557
chr7	4596743	4597096	1.32	0.0124	ERVK6	NM_001007236	4596943	23
chr3	134237942	134239491	0.96	0.0135	TMEM108	NM_023943	134239942	-1225
chr1	11171184	11172033	0.94	0.0135	ANGPTL7	NM_021146	11171984	-375
chrX	72351309	72351760	1.21	0.0152	NAP1L2	NM_021963	72351409	-125
chr12	46862065	46862724	1.2	0.0152	LOC387856	NM_001013635	46863665	-1270
chr14	63178692	63179049	1.19	0.0152	C14orf150	NM_080666	63178344	-526
chr1	219981984	219982433	1.18	0.0152	DUSP10	NM_144729	219982084	-124
chr1	117466734	117467085	1.18	0.0152	TRIM45	NM_025188	117465934	-975
chr11	70385142	70385691	1.16	0.0152	C11orf76	NM_145308	70386542	-1125
chr5	115324669	115325019	1.16	0.0152	FLJ90650	BC068560	115326049	-1205
chr7	83661548	83662009	1.16	0.0152	SEMA3A	NM_006080	83661848	69
chr11	63709776	63710125	1.16	0.0152	STIP1	NM_006819	63710247	-296
chr19	35553767	35554216	1.16	0.0152	ZNF536	NM_014717	35555167	-1175
chr6	12396948	12397297	1.15	0.0152	EDN1	CR605456	12398551	-1428
chr10	122204679	122205028	1.15	0.0152	PPAPDC1A	NM_001030059	122206455	-1601
chr22	25210251	25210702	1.12	0.0152	CTB-1048E9.5	NM_001013694	25209845	631
chr22	14830804	14831153	1.12	0.0152	OR11H1	NM_001005239	14829804	-1174
chr13	34948588	34948937	1.09	0.0152	MAB21L1	BC028170	34948759	-3
chr11	36570972	36571725	1.04	0.0159	C11orf74	BC009561	36572644	-1295
chr19	12523117	12523966	1.04	0.0159	ZNF564	NM_144976	12523317	-224
chr19	12523117	12523966	1.04	0.0159	ZNF709	AK095600	12523288	-253
chr15	61674948	61675804	1.03	0.0159	FBXL22	NM_203373	61676648	-1272
chr1	11044599	11044848	1.3	0.0189	SRM	NM_003132	11042678	-2045
chr9	73953212	73953461	1.27	0.0189	GDA	NM_004293	73954112	-775
chr15	41729131	41729380	1.26	0.0189	CATSPER2	BC064387	41728335	-920
chr3	121883612	121884686	0.96	0.0191	HGD	NM_000187	121884012	-137
chrX	49851649	49853206	1	0.0197	AKAP4	NM_003886	49852404	-23
chr3	120983920	120984269	1.17	0.0201	NR1I2	NM_022002	120984246	-151
chr14	92285565	92286028	1.15	0.0201	LGMN	NM_005606	92284765	-1031
chr14	35859696	35860054	1.15	0.0201	MBIP	NM_016586	35859596	-279
chr12	14930795	14931244	1.15	0.0201	MGP	NM_000900	14930095	-924
chr1	201861550	201861907	1.14	0.0201	ATP2B4	NM_001684	201862550	-821
chr1	154574419	154574768	1.14	0.0201	C1orf182	BC014605	154573728	865
chr1	154574419	154574768	1.14	0.0201	CCT3	BC008019	154574672	78
chr4	78961246	78961598	1.13	0.0201	CNOT6L	NM_144571	78959546	-1876
chr5	139760836	139761285	1.12	0.0201	ANKHD1	NM_024668	139761612	-551
chr2	70902840	70903398	1.12	0.0201	CLEC4F	NM_173535	70901240	-1879
chr2	106047744	106048095	1.12	0.0201	ECRG4	BC021742	106048543	-623
chr19	59703724	59704073	1.12	0.0201	LAIR2	NM_021270	59705824	-1925
chr2	216655693	216656042	1.12	0.0201	LOC92691	NM_138390	216654886	981
chr5	139760836	139761285	1.12	0.0201	MASK-BP3	NM_020690	139761612	-551
chr11	57236217	57236566	1.12	0.0201	MED19	NM_153450	57236249	-142
chr2	216655693	216656042	1.12	0.0201	PECR	NM_018441	216654773	-1094
chr11	57236217	57236566	1.12	0.0201	TXNDC14	NM_015959	57236617	-225
chr10	25502695	25503346	1.11	0.0201	GPR158	NM_020752	25504295	-1274
chr17	15527318	15527772	1.11	0.0201	TRIM16	NM_006470	15526918	-627
chr6	28152450	28152803	1.11	0.0201	ZNF165	NM_003447	28154550	-1923
chr8	42355131	42355480	1.1	0.0201	DKK4	NM_014420	42353831	-1474
chr16	21516212	21516761	1.03	0.0201	DREV1	NM_016025	21518412	-1925
chr19	11345482	11346032	1	0.0201	C19orf39	NM_175871	11346382	-625
chr19	38865773	38866322	1	0.0201	CHST8	NM_022467	38867273	-1225
chr9	14684274	14685223	0.99	0.0201	ZDHHC21	NM_178566	14683474	-1274
chr17	23687212	23688263	0.84	0.023	TNFAIP1	BC001643	23686927	810
chr1	144258500	144258649	1.75	0.0239	ANKRD35	NM_144698	144260600	-2025
chrX	46317135	46317784	1.13	0.0242	CHST7	NM_019886	46318135	-675
chr3	157343044	157343493	1.13	0.0242	KCNAB1	NM_003471	157343444	-175
chr3	14962039	14962592	1.13	0.0242	NR2C2	NM_003298	14964239	-1923
chrX	104352614	104353185	1.13	0.0242	TEX13A	NM_031274	104352014	-885
chr3	120375115	120375564	1.13	0.0242	UPK1B	NM_006952	120375114	225
chr14	49847701	49848250	1.11	0.0242	ATP5S	NM_015684	49848796	-820
chr12	122283115	122283464	1.11	0.0242	FLJ38663	NM_152269	122283415	-125
chr12	4787202	4787652	1.11	0.0242	KCNA6	NM_002235	4788602	-1175
chr14	49847701	49848250	1.11	0.0242	L2HGDH	BC006117	49848636	660
chr12	32941693	32942342	1.11	0.0242	PKP2	NM_004572	32940993	-1024
chr14	94116363	94116712	1.11	0.0242	SERPINA5	NM_000624	94117563	-1025
chr14	64041883	64042332	1.11	0.0242	ZBTB1	NM_014950	64041173	934
chr14	64041883	64042332	1.11	0.0242	ZBTB25	BC035804	64040316	-1791
chr1	149246904	149247453	1.1	0.0242	FAM63A	AK125959	149246849	-329
chr1	148069255	148069604	1.1	0.0242	H4/o	NM_001034077	148070855	-1425
chr1	148069255	148069604	1.1	0.0242	HIST2H4	BC093969	148070850	-1420
chr1	148069255	148069604	1.1	0.0242	LOC653604	XM_497711	148067316	-2113
chr1	149246904	149247453	1.1	0.0242	PRUNE	AF123538	149247577	-398
chr1	201126086	201126444	1.1	0.0242	RABIF	NM_002871	201124886	-1379
chr4	68611110	68611469	1.09	0.0242	CHR415SYT	NM_001014372	68611610	320
chr4	75124169	75124618	1.09	0.0242	CXCL3	NM_002090	75123354	-1039
chr21	29287495	29287844	1.09	0.0242	ZNF294	NM_015565	29287095	-574
chr11	13645446	13645902	1.08	0.0242	MLSTD2	BC017377	13646839	-1165
chr5	140510122	140510482	1.08	0.0242	PCDHB6	NM_018939	140510022	280
chr11	66162384	66162833	1.08	0.0242	RBM4	BC032735	66162753	-144
chr2	175208350	175208706	1.08	0.0242	WASPIP	NM_003387	175207550	-978
chr7	63660723	63661072	1.08	0.0242	ZNF680	AK122937	63660901	3
chr9	34979184	34979533	1.07	0.0242	DNAJB5	BC012115	34979758	-399
chr6	127707518	127707967	1.07	0.0242	ECHDC1	NM_018479	127706418	-1324
chr17	7414867	7415216	1.07	0.0242	EIF4A1	NM_001416	7416867	-1825
chr17	38576325	38576674	1.07	0.0242	NBR1	NM_005899	38576771	-271
chr17	34161943	34162592	1.07	0.0242	PCGF2	NM_007144	34158084	-4183
chr17	34161943	34162592	1.07	0.0242	PSMB3	NM_002795	34162527	-259
chr15	32183165	32183522	1.06	0.0242	C15orf24	BC104934	32181423	-1920
chr8	21828651	21829002	1.06	0.0242	DOK2	NM_201349	21827151	-1675
chr8	55209833	55210182	1.06	0.0242	MRPL15	NM_014175	55210333	-325
chr15	32183165	32183522	1.06	0.0242	PGBD4	AK094816	32182646	697
chr8	21828651	21829002	1.06	0.0242	XPO7	NM_015024	21833127	-4300
chr22	35645967	35646324	1.04	0.0242	CSF2RB	CR456428	35648122	-1976
chr1	54475297	54476046	0.9	0.0257	C1orf191	NM_001034847	54476297	-625
chr1	111019978	111020727	0.9	0.0257	KCNA3	NM_002232	111019178	-1174
chr1	111019978	111020727	0.9	0.0257	LOC643225	XM_931419	111019293	1059
chr5	41250569	41251529	0.88	0.0257	C6	NM_000065	41249369	-1680
chr3	8981746	8982197	1	0.0289	RAD18	NM_020165	8980146	-1825
chr2	95152381	95153331	0.96	0.0289	MRPS5	NM_031902	95151481	-1375
chr10	115602409	115602967	0.95	0.0289	DCLRE1A	NM_014881	115603597	909
chr6	137537678	137538327	0.95	0.0289	IL22RA2	NM_181310	137536478	-1524
chr10	115602409	115602967	0.95	0.0289	NHLRC2	NM_198514	115604409	-1721
chr9	137591224	137591783	0.95	0.0289	PAEP	AK094008	137593422	-1918
chr3	149929803	149930456	1.09	0.0304	AGTR1	NM_032049	149930703	-573
chrX	11594961	11595310	1.08	0.0304	ARHGAP6	NM_013427	11593742	-1393
chrX	41076594	41076943	1.08	0.0304	DDX3X	NM_024005	41077594	-825
chrX	148440022	148440375	1.08	0.0304	FLJ16423	NM_001039761	148440722	-523
chrX	55666157	55666514	1.08	0.0304	FOXR2	NM_198451	55666557	-221
chrX	28513879	28514428	1.08	0.0304	IL1RAPL1	NM_014271	28515479	-1325
chrX	51165706	51166155	1.08	0.0304	LOC340602	NM_203407	51166506	-575
chrX	128805549	128805998	1.08	0.0304	ZDHHC9	NM_016032	128805554	-219
chrX	22200915	22201365	1.08	0.0304	ZNF645	BC074910	22201008	132
chr14	54586153	54586702	1.07	0.0304	C14orf32	AL834285	54588131	-1703
chr12	26983493	26983950	1.07	0.0304	FGFR1OP2	BC032143	26982696	1025
chr12	47791031	47791480	1.07	0.0304	LMBR1L	AF260728	47790915	-340
chr14	19598143	19598501	1.07	0.0304	OR4L1	NM_001004717	19598043	279
chr1	155937171	155937824	1.06	0.0304	FCRL3	AK098122	155937399	-98
chr1	113017789	113018246	1.06	0.0304	MOV10	AK023297	113018838	-820
chr1	153500619	153500968	1.06	0.0304	SCAMP3	NM_052837	153498819	-1974
chr1	85300394	85300852	1.06	0.0304	WDR63	BC040265	85300614	9
chr4	76867952	76868501	1.05	0.0304	VDP	NM_003715	76868852	-625
chr2	113911952	113912301	1.04	0.0304	CBWD1	AF212253	113911866	260
chr2	113911952	113912301	1.04	0.0304	CBWD2	NM_172003	113911852	274
chr11	59370050	59370599	1.04	0.0304	GIF	NM_005142	59369550	-774
chr7	149777194	149777543	1.04	0.0304	GIMAP8	NM_175571	149778894	-1525
chr19	6688506	6688955	1.04	0.0304	GPR108	XM_933933	6688627	-103
chr19	18411043	18411392	1.04	0.0304	ISYNA1	NM_016368	18409943	-1274
chr11	47165934	47166287	1.04	0.0304	PACSIN3	NM_016223	47164534	-1576
chr19	6688506	6688955	1.04	0.0304	TRIP10	NM_004240	6690706	-1975
chr19	36462415	36462773	1.04	0.0304	TSHZ3	NM_020856	36462015	-579
chr17	55511680	55512134	1.03	0.0304	ABC1	AF349752	55511218	-689
chr10	96943046	96943398	1.03	0.0304	C10orf129	NM_207321	96943946	-724
chr17	24645003	24645452	1.03	0.0304	NUFIP2	BC108307	24645249	21
chr17	4811332	4811681	1.03	0.0304	SPAG7	BC011934	4811825	318
chr8	32622982	32623331	1.02	0.0304	NRG1	NM_013959	32624282	-1125
chr8	106524	106973	1.02	0.0304	OR4F21	NM_001005504	107024	275
chr8	22188195	22188644	1.02	0.0304	PIWIL2	NM_018068	22188795	-375
chr16	31617834	31618294	0.96	0.0304	C16orf67	NM_024048	31619434	-1370
chr16	3192947	3193296	0.96	0.0304	OR1F1	Y14442	3194247	-1125
chr12	64981227	64982376	0.82	0.0332	HELB	NM_033647	64982622	-820
chr14	64480184	64481033	0.78	0.0335	GPX2	NM_002083	64479284	-1324
chr4	88560658	88561607	0.77	0.0335	NUDT9	NM_198039	88562758	-1625
chr15	83723751	83724803	0.75	0.0335	AKAP13	NM_007200	83724874	-597
chrX	154217580	154218229	0.96	0.0354	CLIC2	NM_001289	154217180	-724
chr1	148474898	148475547	0.94	0.0354	ANP32E	NM_030920	148475082	-140
chr1	120113741	120114390	0.94	0.0354	HMGCS2	NM_005518	120113041	-1024
chr5	139706658	139707407	0.92	0.0354	HBEGF	BC033097	139706359	-673
chr5	135320022	135320585	0.92	0.0354	LECT2	NM_002302	135318622	-1681
chr2	202272662	202273616	0.92	0.0354	MPP4	NM_033066	202271662	-1477
chr20	43177717	43178366	0.92	0.0354	WFDC5	NM_145652	43177217	-824
chr2	213723803	213724554	0.92	0.0354	ZNFN1A2	BC028936	213724578	399
chr8	19583974	19584723	0.91	0.0354	ChGn	NM_018371	19584374	25
chr9	260847	261696	0.91	0.0354	DOCK8	NM_203447	263047	-1775
chr9	127547286	127548035	0.91	0.0354	LOC51145	AF159054	127548652	991
chr9	127547286	127548035	0.91	0.0354	PBX3	NM_006195	127549486	-1825
chr3	135453279	135454429	0.88	0.0365	RYK	S59184	135452280	-1574
chr1	163681254	163682004	0.86	0.0365	RXRG	NM_006917	163681054	-575
chr3	123995720	123996274	1.04	0.0371	DIRC2	NM_032839	123996596	-599
chrX	32778758	32779307	1.04	0.0371	DMD	NM_004007	32777858	-1174
chr3	123995720	123996274	1.04	0.0371	HSPBAP1	NM_024610	123995340	-657
chrX	67571072	67571421	1.04	0.0371	OPHN1	NM_002547	67570372	-874
chrX	135790505	135790863	1.04	0.0371	RBMX	NM_002139	135790605	-79
chrX	119900497	119900854	1.04	0.0371	RP6-166C19.1	NM_173571	119898697	-1978
chr3	150578158	150578707	1.04	0.0371	TM4SF1	NM_014220	150578258	-174
chr3	48469613	48470165	1.04	0.0371	TREX1	NM_033628	48470713	-824
chr12	4627104	4627453	1.03	0.0371	AKAP3	NM_006422	4624604	-2674
chr14	53493853	53494308	1.03	0.0371	BMP4	NM_130850	53493362	-718
chr12	47161389	47161838	1.03	0.0371	C12orf54	NM_152319	47163289	-1675
chr14	62854716	62855065	1.03	0.0371	GPHB5	NM_145171	62854316	-574
chr14	105210908	105211562	1.03	0.0371	LOC649897	NM_001040070	105210208	-1027
chr12	4627104	4627453	1.03	0.0371	NDUFA9	BC015837	4628533	-1254
chr14	18445593	18446654	1.03	0.0371	OR11H12	NM_001013354	18447593	-1469
chr1	111634406	111634866	1.02	0.0371	CHIA	NM_201653	111635006	-370
chr1	168310603	168311163	1.02	0.0371	KIFAP3	NM_014970	168310503	-380
chr1	35431422	35431771	1.02	0.0371	SFPQ	BC051192	35431331	-265
chr18	19971052	19971404	1.01	0.0371	CABYR	NM_153770	19972952	-1724
chr4	175986953	175987302	1.01	0.0371	GLRA3	BC036086	175987040	-87
chr21	44901004	44901353	1.01	0.0371	KRTAP12-3	NM_198697	44902276	-1097
chr21	44901004	44901353	1.01	0.0371	KRTAP12-4	NM_198698	44899004	-2174
chr11	43856970	43857319	1	0.0371	ALKBH3	NM_139178	43858970	-1825
chr11	34895040	34895498	1	0.0371	APIP	BC008440	34894501	-768
chr5	180399053	180399602	1	0.0371	BTNL9	NM_152547	180399853	-525
chr7	16650283	16650642	1	0.0371	BZW2	NM_014038	16652283	-1820
chr17	31332836	31333289	1	0.0371	CCL16	NM_004590	31332636	-426
chr11	34599143	34599604	1	0.0371	EHF	AF124438	34599257	116
chr2	38030409	38030958	1	0.0371	FAM82A	NM_144713	38031109	-425
chr7	97773032	97773481	1	0.0371	FLJ30064	NM_001039906	97775132	-1875
chr11	131284721	131285270	1	0.0371	HNT	NM_016522	131285921	-925
chr17	44006909	44007365	1	0.0371	HOXB3	NM_002146	44006809	-328
chr5	175041817	175042166	1	0.0371	HRH2	NM_022304	175042317	-325
chr5	102620240	102620789	1	0.0371	LOC90355	NM_033211	102622340	-1825
chr7	24578009	24579058	1	0.0371	MPP6	BC023638	24579525	-991
chr11	51371957	51372306	1	0.0371	OR4C46	NM_001004703	51371857	274
chr11	5859998	5860355	1	0.0371	OR52E4	NM_001005165	5862098	-1921
chr17	35339180	35339542	1	0.0371	ORMDL3	NM_139280	35337380	-1981
chr11	34895040	34895498	1	0.0371	PDHX	BC010389	34894752	517
chr19	51219130	51219590	1	0.0371	PGLYRP1	NM_005091	51218163	-1197
chr11	57055090	57055539	1	0.0371	TIMM10	NM_012456	57054790	-524
chr2	128563054	128563607	1	0.0371	UGCGL1	NM_001025777	128565254	-1923
chr15	42274883	42275232	0.99	0.0371	FRMD5	AK090572	42274761	-296
chr15	25341564	25341916	0.99	0.0371	GABRG3	NM_033223	25343764	-2024
chr9	115902358	115902707	0.99	0.0371	KIF12	NM_138424	115901158	-1374
chr10	81311101	81311455	0.99	0.0371	SFTPA2	NM_006926	81310101	-1177
chr6	159386293	159386646	0.99	0.0371	TAGAP	NM_152133	159386172	-297
chr8	146197378	146197827	0.98	0.0371	C8orf77	BC046439	146199000	-1397
chr8	75396717	75397366	0.98	0.0371	JPH1	NM_020647	75396117	-924
chr22	43450251	43450600	0.96	0.0371	PRR5	NM_015366	43451351	-925
chr13	28191562	28192026	0.94	0.0371	LOC283537	BC036662	28191107	-687
chr16	71735747	71736196	0.92	0.0371	C16orf47	NM_207385	71735847	-124
chr16	66484141	66484590	0.92	0.0371	PSKH1	BC062616	66484704	-338
chr16	24695469	24696018	0.92	0.0371	TNRC6A	NM_014494	24696069	-325
chr12	56432831	56433180	1.24	0.0379	CDK4	NM_000075	56432431	-574
chr12	56432831	56433180	1.24	0.0379	MARCH9	NM_138396	56435166	-2160
chr19	15779947	15780196	1.2	0.0379	OR10H1	NM_013940	15779847	-224
chr17	59314877	59315126	1.19	0.0379	GH2	CR621109	59313027	-1974
chr3	140677642	140678091	1.17	0.0392	RBP2	BC069522	140677991	124
chr12	2791749	2791998	1.15	0.0392	ITFG2	NM_018463	2792123	-249
chr21	44376723	44376979	1.13	0.0392	C21orf33	NM_198155	44377923	-1072
chr7	97573032	97573281	1.12	0.0392	LMTK2	NM_014916	97574132	-975
chr17	57810045	57810494	1.11	0.0392	EFCAB3	NM_173503	57811645	-1375
chr6	53518790	53519139	1.11	0.0392	GCLC	NM_001498	53517790	-1174
chr17	35328929	35329178	1.11	0.0392	GSDML	AK000409	35328369	-684
chr9	98815983	98816240	1.11	0.0392	HIATL2	NM_032318	98815683	-428
chr22	28607398	28607656	1.08	0.0392	MTMR3	NM_153051	28609198	-1671
chrX	2858492	2858741	1.21	0.0397	ARSD	NM_009589	2857392	-1224
chr3	131242945	131243194	1.21	0.0397	UNQ6125	NM_001030078	131244845	-1775
chr1	54132585	54132834	1.18	0.0397	DIO1	NM_213593	54132448	261
chr1	54132585	54132834	1.18	0.0397	YIPF1	NM_018982	54128041	-4668
chr19	20400502	20400754	1.16	0.0397	FLJ44894	NM_001039884	20399602	-1026
chr14	20225471	20226424	0.74	0.0405	ANG	BC062698	20226775	-827
chrX	63361828	63363281	0.92	0.0433	ASB12	BC104946	63362289	-265
chr12	103846062	103846511	0.91	0.0433	SLC41A2	BC106871	103846519	232
chr4	6745266	6745823	0.89	0.0433	S100P	NM_005980	6746466	-921
chr5	139924703	139925256	0.88	0.0433	APBB3	NM_133176	139924373	-606
chr17	36475757	36476506	0.88	0.0433	KRTAP2-4	NM_033184	36475657	-474
chr19	42688580	42689029	0.88	0.0433	LOC390927	NM_001013659	42689680	-875
chr5	139924703	139925256	0.88	0.0433	SLC35A4	AF445025	139924659	320
chr9	23816515	23817166	0.87	0.0433	ELAVL2	NM_004432	23816297	-543
chr6	146512	147261	0.87	0.0433	FLJ43763	NM_001039892	148312	-1425
chr10	7750456	7751008	0.87	0.0433	ITIH5	NM_030569	7748940	-1792
chr8	86206015	86206464	0.87	0.0433	LRRCC1	NM_033402	86206715	-475
chr9	124431235	124431886	0.87	0.0433	OR1B1	NM_001004450	124431635	74
chr8	50146259	50146415	1.77	0.0439	C8orf22	NM_001007176	50147459	-1122
chr19	11549796	11550145	1.08	0.0462	ACP5	NM_001611	11549496	-474
chr11	48284250	48284604	1.08	0.0462	OR4S1	NM_001004725	48284350	77
chr17	38915159	38915408	1.07	0.0462	DHX8	NM_004941	38916859	-1575
chr16	47936229	47936478	1	0.0462	FLJ44674	NM_207449	47936029	324
chrX	41668812	41669372	1	0.0483	CASK	NM_003688	41667212	-1880
chr3	134774580	134774929	1	0.0483	CDV3	NM_017548	134775263	-508
chrX	107867007	107867356	1	0.0483	IRS4	NM_003604	107866307	-874
chr3	196910405	196911667	1	0.0483	LOC440993	NM_001013714	196912005	-969
chrX	129128389	129129044	1	0.0483	PDCD8	NM_145813	129127489	-1227
chrX	129128389	129129044	1	0.0483	RAB33A	NM_004794	129133453	-4736
chr3	9860476	9860932	1	0.0483	RPUSD3	BC065741	9860700	-4
chrX	70068155	70068606	1	0.0483	SLC7A3	NM_032803	70067655	-725
chr3	150533709	150534258	1	0.0483	TM4SF18	NM_138786	150534109	125
chr3	116349817	116350172	1	0.0483	ZBTB20	NM_015642	116348817	-1177
chr12	65948715	65949265	0.99	0.0483	CAND1	NM_018448	65949415	-425
chr12	54497048	54497797	0.99	0.0483	CIP29	NM_033082	54497773	350
chr1	52293560	52294009	0.98	0.0483	BTF3L4	BC070378	52294554	-769
chr1	152445733	152446190	0.98	0.0483	C1orf189	NM_001010979	152445433	-528
chr1	39879005	39879354	0.98	0.0483	HEYL	NM_014571	39877905	-1274
chr1	181419921	181420774	0.98	0.0483	LAMC2	NM_018891	181422021	-1673
chr14	106331737	106332186	0.98	0.0483	LOC90925	NM_175870	106330837	-1124
chr1	38030560	38031013	0.98	0.0483	MANEAL	NM_001031740	38032360	-1573
chr1	159549989	159550338	0.98	0.0483	MPZ	NM_000530	159546368	-3795
chr1	181540332	181540781	0.98	0.0483	NMNAT2	NM_170706	181540632	75
chr14	62740497	62740846	0.98	0.0483	RHOJ	NM_020663	62740897	-225
chr14	90597147	90597696	0.98	0.0483	RPS6KA5	NM_182398	90596746	-675
chr1	159549989	159550338	0.98	0.0483	SDHC	NM_001035513	159550789	-625
chr1	173642854	173643203	0.98	0.0483	TNR	NM_003285	173642554	-474
chr1	52293560	52294009	0.98	0.0483	TXNDC12	NM_015913	52293635	-149
chr1	32702568	32703017	0.98	0.0483	ZBTB8	NM_144621	32703244	-451
chr1	198645998	198646357	0.98	0.0483	ZNF281	NM_012482	198645789	-388
chr21	39644373	39645032	0.97	0.0483	HMGN1	BC107741	39642919	-1783
chr4	6691545	6691894	0.97	0.0483	MRFAP1	BC022797	6693332	-1612
chr4	39872896	39873254	0.97	0.0483	RHOH	NM_004310	39874996	-1921
chr18	5283613	5284272	0.97	0.0483	ZFP161	NM_003409	5283313	-629
chr11	27637549	27638098	0.96	0.0483	BDNF	NM_170735	27637249	-574
chr20	17627792	17628341	0.96	0.0483	C20orf179	NM_001014977	17628592	-525
chr19	53240538	53240994	0.96	0.0483	CABP5	NM_019855	53239116	-1650
chr19	40830805	40831254	0.96	0.0483	COX6B1	NM_001863	40830994	35
chr11	6634956	6635512	0.96	0.0483	DCHS1	NM_003737	6633656	-1578
chr7	137183049	137183698	0.96	0.0483	DGKI	NM_004717	137182149	-1224
chr20	52523463	52523921	0.96	0.0483	DOK5	NM_177959	52525663	-1971
chr5	42457982	42458641	0.96	0.0483	GHR	NM_000163	42459782	-1470
chr2	88137463	88138314	0.96	0.0483	LOC51315	BC107580	88136397	-1491
chr11	65139096	65139645	0.96	0.0483	MAP3K11	NM_002419	65138296	-1074
chr11	59707850	59708501	0.96	0.0483	MS4A6A	AF172819	59708467	291
chr5	7920116	7920572	0.96	0.0483	MTRR	NM_024010	7922216	-1872
chr17	28229816	28230174	0.96	0.0483	MYO1D	NM_015194	28228015	-1980
chr11	56513064	56513413	0.96	0.0483	OR5AK2	NM_001005323	56512964	274
chr11	57882618	57883175	0.96	0.0483	OR5B17	NM_001005489	57883118	221
chr11	65139096	65139645	0.96	0.0483	PCNXL3	XM_374898	65139825	-454
chr7	77265583	77266032	0.96	0.0483	PHTF2	BC067742	77266140	-332
chr2	26421399	26421948	0.96	0.0483	SELI	NM_033505	26422485	-811
chr19	60542575	60542924	0.96	0.0483	SUV420H2	NM_032701	60543075	-325
chr5	175328986	175329335	0.96	0.0483	THOC3	NM_032361	175327886	-1274
chr7	77265583	77266032	0.96	0.0483	TMEM60	NM_032936	77265683	-124
chr19	9111772	9112121	0.96	0.0483	ZNF317	NM_020933	9112072	-125
chr2	27457897	27458646	0.96	0.0483	ZNF513	NM_144631	27457097	-1174
chr15	66902079	66902440	0.95	0.0483	ANP32A	NM_006305	66900277	-1982
chr9	4657027	4657678	0.95	0.0483	C9orf68	NM_001039395	4656508	-844
chr9	4657027	4657678	0.95	0.0483	CDC37L1	NM_017913	4657227	125
chr15	32137521	32137875	0.95	0.0483	CHRM5	NM_012125	32137717	-19
chr8	91871953	91872508	0.95	0.0483	EFCBP1	NM_022351	91872953	-722
chr15	41000805	41001254	0.95	0.0483	LOC645127	XM_932663	41000906	-123
chr15	60726801	60727150	0.95	0.0483	MGC15885	XM_378517	60725049	-1926
chr15	50609440	50609889	0.95	0.0483	MYO5A	NM_000259	50608540	-1124
chr9	106407329	106407685	0.95	0.0483	OR13C2	NM_001004481	106407729	222
chr9	27098540	27099192	0.95	0.0483	TEK	NM_000459	27099440	-574
chr15	60726801	60727150	0.95	0.0483	TLN2	NM_015059	60726801	174
chr8	98359752	98360401	0.95	0.0483	TSPYL5	NM_033512	98359352	-724
chr15	41000805	41001254	0.95	0.0483	TTBK2	BC071556	41000300	-729
chr9	139255331	139255680	0.95	0.0483	TUBB2C	NM_006088	139255531	-25
chr8	56175370	56175919	0.95	0.0483	XKR4	NM_052898	56177570	-1925
chr22	24289545	24290094	0.92	0.0483	ADRBK2	BC036797	24290860	-1040
chr22	37216313	37216971	0.92	0.0483	DDX17	NM_030881	37214912	-1730
chr1	151281628	151282277	0.81	0.049	SPRR2D	NM_006945	151281028	-924
chr4	124537205	124538081	0.81	0.049	SPRY1	NM_199327	124537405	238
chr17	41794726	41795475	0.8	0.049	ARL17P1	BC041803	41794859	-241
chr20	23535313	23536262	0.8	0.049	CST9	NM_001008693	23534513	-1274
chr17	41794726	41795475	0.8	0.049	LOC641522	BC030570	41794865	-235
chr7	143377327	143378576	0.8	0.049	OR2A5	NM_012365	143378427	-475
chr16	30289515	30290264	0.74	0.049	MYLPF	NM_013292	30293623	-3733
chr16	30289515	30290264	0.74	0.049	TBC1D10B	NM_015527	30288402	-1487
chr19	13923621	13923770	1.92	0.0526	LOC90379	XM_934757	13924300	-604
chr3	133619393	133619642	1.09	0.0535	DNAJC13	NM_015268	133619193	324
chr12	31772751	31773000	1.07	0.0535	LOC196394	NM_207337	31773251	375
chr1	228948052	228948301	1.06	0.0535	CAPN9	NM_006615	228949752	-1575
chr7	12693705	12693961	1.04	0.0535	ARL4A	NM_005738	12693485	348
chr20	36506553	36506802	1.04	0.0535	LOC128439	AF454939	36508738	-2060
chr2	130452206	130452459	1.04	0.0535	RAB6C	NM_032144	130453706	-1373
chr2	154044268	154044523	1.04	0.0535	RPRM	NM_019845	154043568	-827
chr5	1349272	1349926	1.04	0.0535	TERT	NM_198255	1348159	-1440
chr19	21116427	21116676	1.04	0.0535	ZNF431	NM_133473	21116727	-175
chr1	86660312	86661366	0.69	0.0581	CLCA2	NM_006536	86662412	-1573
chr4	9651170	9652219	0.69	0.0581	SLC2A9	NM_001001290	9650970	-724
chr1_random	872496	872945	1.29	0.0595	FAM72A	NM_207418	873196	-475
chrX	66704307	66704759	0.96	0.0595	AR	NM_001011645	66705407	-874
chrX	68751335	68752184	0.96	0.0595	EDA	NM_001399	68752635	-875
chr3	152518929	152519478	0.96	0.0595	GPR87	NM_023915	152517326	-1877
chr3	46597477	46597844	0.96	0.0595	LRRC2	NM_024750	46596576	-1084
chr3	143823333	143823982	0.96	0.0595	PLS1	NM_002670	143825033	-1375
chr3	129926868	129927218	0.96	0.0595	RAB7	NM_004637	129927668	-625
chr3	53139703	53140257	0.96	0.0595	RFT1	NM_052859	53139503	-477
chrX	74409985	74410834	0.96	0.0595	RP11-311P8.3	AK056354	74410649	-239
chr3	172227062	172228019	0.96	0.0595	SLC2A2	NM_000340	172227462	-78
chrX	37966075	37966424	0.96	0.0595	SRPX	NM_006307	37965075	-1174
chrX	79163397	79163751	0.96	0.0595	TBX22	NM_016954	79164397	-823
chr12	52180371	52180720	0.95	0.0595	MAP3K12	BC050050	52179711	-834
chr12	54078679	54079037	0.95	0.0595	OR6C65	NM_001005518	54080579	-1721
chr12	55909218	55909668	0.95	0.0595	SHMT2	BC032584	55909760	-317
chr12	52180371	52180720	0.95	0.0595	TARBP2	NM_134324	52180971	-425
chr14	73025521	73025975	0.94	0.0595	C14orf169	NM_024644	73027421	-1673
chr14	34584369	34584918	0.94	0.0595	C14orf24	NM_173607	34585319	-675
chr14	22910757	22911206	0.94	0.0595	CMTM5	NM_138460	22915856	-4874
chr1	158015982	158016431	0.94	0.0595	DUSP23	NM_017823	158017382	-1175
chr14	22910757	22911206	0.94	0.0595	IL17E	NM_172314	22911857	-875
chr1	240228598	240228947	0.94	0.0595	MAP1LC3C	NM_001004343	240228998	225
chr1	165956531	165957300	0.94	0.0595	MPZL1	NM_024569	165957831	-915
chr14	26137486	26137938	0.94	0.0595	NOVA1	NM_006491	26136800	-912
chr1	29009840	29010389	0.94	0.0595	OPRD1	NM_000911	29011240	-1125
chr14	59784417	59784778	0.94	0.0595	PPM1A	NM_177951	59785817	-1219
chr1	180297970	180298426	0.94	0.0595	ZNF648	NM_001009992	180297470	-728
chr4	3505341	3505690	0.93	0.0595	LRPAP1	BC112067	3503986	-1529
chr2	69725853	69726210	0.92	0.0595	AAK1	NM_014911	69724353	-1678
chr2	119634153	119634602	0.92	0.0595	C1QL2	NM_182528	119632941	-1436
chr5	34080874	34081232	0.92	0.0595	C1QTNF3	AK094895	34079694	-1359
chr2	27286202	27286651	0.92	0.0595	C2orf28	NM_080592	27288402	-1975
chr17	70039800	70040149	0.92	0.0595	CD300LB	NM_174892	70039200	-774
chr7	53068942	53069491	0.92	0.0595	DKFZp564N2472	NM_182595	53070842	-1625
chr19	19110367	19110716	0.92	0.0595	FLJ20422	BC005210	19110270	-271
chr17	603683	604132	0.92	0.0595	GEMIN4	BC020062	602181	-1726
chr17	49254574	49255023	0.92	0.0595	KIF2B	NM_032559	49255260	-461
chr19	60034285	60034936	0.92	0.0595	KIR2DS4	NM_012314	60035985	-1374
chr19	56280460	56280811	0.92	0.0595	KLK14	NM_022046	56279314	-1321
chr19	62456214	62456763	0.92	0.0595	LOC390980	NM_001023563	62456614	-125
chr7	38365888	38366446	0.92	0.0595	LOC442535	NM_001013738	38365288	-879
chr17	39094971	39095325	0.92	0.0595	MEOX1	NM_001040002	39094788	-360
chr11	618375	618824	0.92	0.0595	MUCDHL	NM_021924	616078	-2521
chr11	4858624	4859073	0.92	0.0595	OR51T1	NM_001004759	4859624	-775
chr11	31789034	31789383	0.92	0.0595	PAX6	BC011953	31789361	152
chr19	45168112	45168561	0.92	0.0595	PSMC4	NM_153001	45168912	-575
chr5	34691374	34691826	0.92	0.0595	RAI14	BC052988	34692273	-673
chr2	219140021	219140470	0.92	0.0595	RQCD1	BC007102	219141841	-1595
chr11	618375	618824	0.92	0.0595	SCT	NM_021920	617173	-1426
chr2	235523524	235524073	0.92	0.0595	SH3BP4	BC057396	235525355	-1556
chr19	56318576	56319125	0.92	0.0595	SIGLEC9	NM_014441	56319976	-1125
chr20	1549430	1549888	0.92	0.0595	SIRPB1	BX537992	1548655	-1004
chr5	145806665	145807114	0.92	0.0595	TCERG1	NM_001040006	145807065	-175
chr2	219140021	219140470	0.92	0.0595	USP37	NM_020935	219141293	1047
chr20	43601948	43602504	0.92	0.0595	WFDC6	NM_080827	43601548	-678
chr19	62801664	62802219	0.92	0.0595	ZNF530	NM_020880	62803064	-1122
chr15	27001144	27001493	0.91	0.0595	APBA2	BC082986	27001152	166
chr9	70345103	70345552	0.91	0.0595	C9orf71	NM_153237	70345603	275
chr6	36753564	36754022	0.91	0.0595	CDKN1A	NM_078467	36754464	-671
chr15	46955381	46955830	0.91	0.0595	CRI1	NM_014335	46957581	-1975
chr8	7789408	7789757	0.91	0.0595	DEFB4	NM_004942	7789608	-25
chr8	82354239	82354699	0.91	0.0595	FABP5	BC070303	82355325	-856
chr9	108119	108468	0.91	0.0595	FOXD4	BC089432	108417	123
chr8	101731869	101732218	0.91	0.0595	MGC39715	NM_152628	101731069	-974
chr6	37062727	37063076	0.91	0.0595	MTCH1	BC110914	37061945	-956
chr22	18385809	18386158	0.88	0.0595	ARVCF	NM_001670	18384309	-1674
chr22	28564754	28565203	0.88	0.0595	ASCC2	NM_032204	28564254	-724
chr22	18385809	18386158	0.88	0.0595	C22orf25	NM_152906	18388630	-2646
chr3	43638661	43639210	0.88	0.0595	TMEM16K	NM_018075	43638461	-474
chr12	25238482	25239242	0.87	0.0595	CASC1	BC028415	25239299	437
chr12	25238482	25239242	0.87	0.0595	LOC144363	BC100276	25239465	-603
chr1	84645821	84646781	0.86	0.0595	DNASE2B	NM_058248	84646621	-320
chr13	110065508	110065957	0.86	0.0595	FLJ10769	AK024260	110065938	-205
chr14	54949029	54949482	0.86	0.0595	KIAA0831	NM_014924	54948329	-926
chr13	40928211	40928560	0.86	0.0595	RGC32	BC066334	40929685	-1299
chr1	154389211	154389960	0.86	0.0595	SEMA4A	AK091127	154389992	-406
chr21	39949823	39950272	0.85	0.0595	B3GALT5	NM_033173	39951123	-1075
chr16	29378494	29378843	0.85	0.0595	BOLA2	NM_001031833	29373786	-4882
chr16	29378494	29378843	0.85	0.0595	BOLA2B	NM_001039182	29373786	-4882
chr16	54425376	54426133	0.85	0.0595	CES1	NM_001266	54424576	-1178
chr16	56037802	56038151	0.85	0.0595	CIAPIN1	BC002568	56038783	806
chr16	56037802	56038151	0.85	0.0595	COQ9	NM_020312	56038902	-925
chr16	30117836	30118185	0.85	0.0595	LOC653811	XM_930073	30118235	224
chr16	12516624	12516973	0.85	0.0595	LOC92017	NM_001009607	12516524	274
chr16	88656234	88656794	0.85	0.0595	PRDM7	NM_052996	88656234	-280
chr16	57104727	57105076	0.85	0.0595	SETD6	BC022451	57106925	-2023
chr16	30117836	30118185	0.85	0.0595	SULT1A3	NM_177552	30118036	-25
chr16	29378494	29378843	0.85	0.0595	SULT1A4	NM_001017390	29378694	-25
chr11	76454258	76454907	0.84	0.0595	CAPN5	BC018123	76455639	-1056
chr17	40124056	40124814	0.84	0.0595	CCDC43	BC047776	40122657	-1778
chr5	13997889	13998638	0.84	0.0595	DNAH5	NM_001369	13997589	-674
chr9	85623780	85624438	0.84	0.0595	GKAP1	NM_025211	85622477	-1632
chr11	56916206	56916758	0.84	0.0595	PRG2	NM_002728	56914706	-1776
chr15	38186579	38187228	0.83	0.0595	BMF	NM_033503	38185931	-972
chr8	87947188	87947837	0.83	0.0595	CNBD1	NM_173538	87947788	-275
chrX	37777286	37777544	1.04	0.0597	SYTL5	NM_138780	37778086	-671
chrX	102498235	102498494	1.04	0.0597	WBP5	BC023544	102498084	280
chr12	27059805	27060061	1.03	0.0597	TM7SF3	BC005176	27058531	-1402
chr1	16274582	16274838	1.02	0.0597	C1orf117	BC016848	16272708	-2002
chr5	156503253	156503502	1	0.0597	CRSP9	NM_004270	156502453	-924
chr20	33591191	33591440	1	0.0597	ERGIC3	NM_198398	33593191	-1875
chr7	55726388	55726637	1	0.0597	FKBP9L	NM_182827	55724488	-2024
chr5	140849191	140849440	1	0.0597	PCDHGC5	NM_032407	140848991	324
chr2	130827987	130828236	1	0.0597	PTPN18	NM_014369	130830087	-1975
chr17	72647556	72647805	1	0.0597	SEC14L1	NM_003003	72648616	-935
chr8	39814836	39815085	0.98	0.0597	ADAM2	NM_001464	39814936	-24
chr22	40805844	40806098	0.96	0.0597	LOC91689	NM_033318	40805644	327
chr16	5057573	5057822	0.92	0.0597	ALG1	NM_019109	5061820	-4122
chr16	19805376	19805625	0.92	0.0597	GPRC5B	NM_016235	19803652	-1848
chr16	56721097	56721347	0.92	0.0597	GTL3	NM_013242	56720797	-425
chr16	5057573	5057822	0.92	0.0597	MGC45438	AY358483	5056112	-1585
chr4	15388240	15389089	0.77	0.0629	CD38	NM_001775	15389028	-363
chr11	64404068	64404922	0.76	0.0629	EHD1	NM_006795	64402767	-1728
chr7	30032593	30033442	0.76	0.0629	FKBP14	BC005206	30032825	-192
chr7	30032593	30033442	0.76	0.0629	PLEKHA8	BC053990	30034565	-1547
chr5	122136448	122137497	0.76	0.0629	SNX2	NM_003100	122138648	-1675
chr6	52776216	52777071	0.75	0.0629	GSTA1	NM_145740	52776616	-27
chr5	141326834	141326987	1.53	0.0677	RNF14	NM_183399	141326620	290
chr19	42020621	42020770	1.84	0.0702	MGC62100	NM_206894	42021121	425
chrX	134674723	134674972	1	0.0702	CT45-1	NM_001017417	134674850	-2
chr3	123716635	123716884	1	0.0702	KPNA1	BC003009	123716465	-294
chrX	134674723	134674972	1	0.0702	RP13-36C9.3	BC028711	134674853	-5
chrX	115482017	115482271	1	0.0702	SLC6A14	BC093710	115481883	261
chr3	150286507	150286756	1	0.0702	SMARCA3	BC044659	150286999	367
chrX	48103002	48103251	1	0.0702	SSX3	BC103862	48101129	-1997
chr12	244063	244426	0.99	0.0702	SLC6A13	NM_016615	242263	-1981
chr12	2936556	2936805	0.99	0.0702	TEAD4	NM_201441	2938756	-2075
chr1	85103930	85104182	0.98	0.0702	EDG7	NM_012152	85104430	374
chr7	4891343	4891594	0.96	0.0702	FLJ10324	NM_018059	4889811	-1657
chr17	24254489	24254747	0.96	0.0702	MGC23280	AY358566	24254215	-403
chr19	46561977	46562226	0.96	0.0702	MGC4093	NM_030578	46561877	-224
chr5	138706117	138706375	0.96	0.0702	PAIP2	BC039337	138706097	149
chr20	43541098	43541349	0.96	0.0702	WFDC2	NM_080735	43541898	-674
chr12	23994304	23995453	0.7	0.0702	SOX5	NM_006940	23993904	-974
chr11	58629085	58630634	0.64	0.0724	FAM111B	NM_198947	58631285	-1425
chr12	94914102	94914864	0.82	0.0732	HAL	NM_002108	94914202	-281
chr12	55759013	55759562	0.82	0.0732	KIAA0286	AL833310	55758819	-468
chr14	19881365	19881914	0.82	0.0732	PARP2	NM_005484	19881638	1
chr12	111047163	111047812	0.82	0.0732	TRAFD1	NM_006700	111047763	-275
chr1	357421	357970	0.81	0.0732	LOC653345	XM_927013	356728	967
chr1	357421	357970	0.81	0.0732	OR4F3	NM_001005224	357521	174
chr21	31854161	31854710	0.81	0.0732	TIAM1	NM_003253	31853161	-1274
chr7	147917989	147918738	0.8	0.0732	C7orf33	NM_145304	147918589	-225
chr7	98988470	98989321	0.8	0.0732	C7orf38	BC040214	98987610	-1285
chr2	150424751	150425400	0.8	0.0732	FLJ32955	NM_153041	150423951	-1124
chr9	100512700	100513351	0.8	0.0732	GABBR2	BC035071	100511357	-1668
chr17	46691108	46691957	0.8	0.0732	MBTD1	AK124061	46692513	980
chr17	45140681	45141230	0.8	0.0732	SLC35B1	BC011888	45140291	-664
chr17	46691108	46691957	0.8	0.0732	WDR50	NM_016001	46692908	-1375
chr19	63138552	63139201	0.8	0.0732	ZNF418	NM_133460	63138552	-324
chr19	61597802	61598851	0.8	0.0732	ZNF582	NM_144690	61596701	-1625
chr7	98988470	98989321	0.8	0.0732	ZNF655	NM_138494	98993980	-5084
chr15	82862182	82863240	0.79	0.0732	FLJ40113	NM_198079	82861082	-1629
chr6	26211754	26212611	0.79	0.0732	HIST1H4C	NM_003542	26212154	28
chr15	29735834	29736583	0.79	0.0732	OTUD7	NM_130901	29734834	-1374
chr10	48011097	48012146	0.79	0.0732	RBP3	NM_002900	48010997	-624
chr22	49294137	49294586	0.77	0.0732	BC002942	NM_033200	49292979	-1382
chr22	49294137	49294586	0.77	0.0732	hCAP-H2	BC009441	49293554	807
chr16	27176876	27177525	0.74	0.0732	NSMCE1	NM_145080	27176376	-824
chrX	69404226	69404678	0.92	0.0754	ARR3	BC012096	69404879	-427
chr3	45902822	45903171	0.92	0.0754	CCR9	NM_031200	45903022	-25
chr3	37009990	37010442	0.92	0.0754	EPM2AIP1	NM_014805	37009799	-417
chrX	8660927	8661276	0.92	0.0754	KAL1	NM_000216	8660227	-874
chr3	140222458	140222817	0.92	0.0754	LOC389151	NM_001013650	140222458	-179
chr3	70066442	70066996	0.92	0.0754	MITF	NM_198158	70068442	-1723
chr3	37009990	37010442	0.92	0.0754	MLH1	BC006850	37009992	224
chrX	52753174	52753627	0.92	0.0754	SSX2	BC103863	52753002	-398
chrX	48050719	48051168	0.92	0.0754	SSX9	NM_174962	48050619	-324
chr3	134946524	134946879	0.92	0.0754	TF	NM_001063	134947924	-1222
chr3	49869796	49870145	0.92	0.0754	TRAIP	NM_005879	49868996	-974
chr12	14818366	14818715	0.91	0.0754	H2AFJ	NM_177925	14818561	-20
chr12	14818366	14818715	0.91	0.0754	HIST4H4	NM_175054	14815332	-3208
chr12	55920512	55920961	0.91	0.0754	NDUFA4L2	BC011910	55920742	5
chr1	39727704	39728053	0.9	0.0754	BMP8A	XM_931937	39729396	-1517
chr1	117036156	117036505	0.9	0.0754	C1orf137	NM_001013643	117038256	-1925
chr1	207822567	207823216	0.9	0.0754	CAMK1G	NM_020439	207823667	-775
chr1	158579106	158579455	0.9	0.0754	COPA	BC038447	158579662	381
chr1	148745806	148746255	0.9	0.0754	ECM1	AK097046	148747175	-1144
chr1	153366172	153366521	0.9	0.0754	EFNA1	NM_182685	153366972	-625
chr1	156003939	156004589	0.9	0.0754	FCRL2	NM_138738	156004339	75
chr14	64640716	64641066	0.9	0.0754	MAX	NM_197957	64638980	-1911
chr1	158579106	158579455	0.9	0.0754	NCSTN	NM_015331	158579686	-405
chr1	158602097	158602546	0.9	0.0754	NHLH1	NM_005598	158603497	-1175
chr1	156636880	156637435	0.9	0.0754	OR10T2	NM_001004475	156635880	-1277
chr1	153195591	153196040	0.9	0.0754	PBXIP1	AK023219	153195204	-611
chr1	228580690	228581039	0.9	0.0754	PGBD5	NM_024554	228579990	-874
chr14	64238945	64239594	0.9	0.0754	PLEKHG3	NM_015549	64240945	-1675
chr1	203448113	203448964	0.9	0.0754	RIPK5	BC060870	203447350	-1188
chr14	20048170	20048719	0.9	0.0754	RNASE10	NM_001012975	20048470	-25
chr14	60044074	60044423	0.9	0.0754	SIX6	NM_007374	60045774	-1525
chr1	158759166	158759716	0.9	0.0754	SLAMF6	BC090928	158759657	216
chr1	151240048	151240497	0.9	0.0754	SPRR3	NM_005416	151240848	-575
chr1	25629399	25629754	0.9	0.0754	TMEM57	NM_018202	25630067	-490
chr1	236120158	236120507	0.9	0.0754	ZP4	NM_021186	236120558	225
chr18	75538888	75539339	0.89	0.0754	CTDP1	NM_048368	75540788	-1674
chr4	154083384	154083738	0.89	0.0754	KIAA1727	NM_033393	154083584	-23
chr21	30796079	30796437	0.89	0.0754	KRTAP19-4	AB096945	30791322	-4936
chr21	30796079	30796437	0.89	0.0754	KRTAP19-5	NM_181611	30796279	21
chr21	31107141	31107600	0.89	0.0754	KRTAP8-1	NM_175857	31107441	70
chr4	321316	321765	0.89	0.0754	LOC642645	XM_930973	320563	-977
chr4	321316	321765	0.89	0.0754	ZNF141	NM_003441	321616	-75
chr5	70356279	70356635	0.88	0.0754	BIRC1	NM_004536	70356279	-178
chr20	42536560	42537109	0.88	0.0754	C20orf121	NM_024331	42537960	-1125
chr7	31691471	31691920	0.88	0.0754	C7orf16	NM_006658	31693371	-1675
chr5	39401012	39401462	0.88	0.0754	C9	NM_001737	39400412	-825
chr19	53446437	53446886	0.88	0.0754	CARD8	BC045539	53444895	-1766
chr17	31663146	31663599	0.88	0.0754	CCL4L2	AY766458	31664143	-770
chr5	22890488	22890940	0.88	0.0754	CDH12	NM_004061	22889488	-1226
chr2	96788706	96789156	0.88	0.0754	CNNM4	BC063295	96790365	-1434
chr2	208720125	208720574	0.88	0.0754	CRYGB	NM_005210	208719125	-1224
chr5	150928298	150928947	0.88	0.0754	FAT2	NM_001447	150928698	75
chr17	38306082	38306431	0.88	0.0754	FLJ31222	NM_207388	38304247	-2009
chr17	38306082	38306431	0.88	0.0754	G6PC	NM_000151	38306340	-83
chr20	7869194	7870352	0.88	0.0754	HAO1	NM_017545	7869093	-680
chr2	113384818	113385176	0.88	0.0754	IL1F7	NM_173204	113387018	-2021
chr7	57477365	57477726	0.88	0.0754	LOC441233	NM_001013724	57476365	-1180
chr11	120399039	120399388	0.88	0.0754	LRRC35	NM_152715	120400039	-825
chr19	19034907	19035356	0.88	0.0754	MGC26694	NM_178526	19035807	-675
chr2	98920910	98921259	0.88	0.0754	MGC42367	NM_207362	98919110	-1974
chr11	59805014	59805577	0.88	0.0754	MS4A4A	NM_148975	59804714	581
chr17	12510230	12510682	0.88	0.0754	MYOCD	NM_153604	12510230	226
chr7	143423133	143423582	0.88	0.0754	OR2A12	NM_001004135	143423133	224
chr11	5366904	5367360	0.88	0.0754	OR51M1	NM_001004756	5367204	-72
chr19	43445441	43445797	0.88	0.0754	SPINT2	NM_021102	43447041	-1422
chr7	115636823	115637379	0.88	0.0754	TES	NM_015641	115637816	-715
chr19	48584302	48584951	0.88	0.0754	TEX101	NM_031451	48584602	24
chr17	51155371	51155933	0.88	0.0754	TMEM100	NM_018286	51155141	-511
chr2	1395241	1396490	0.88	0.0754	TPO	NM_175722	1396241	-375
chr7	148473550	148473899	0.88	0.0754	ZNF398	BC043295	148475500	-1775
chr19	61796903	61797452	0.88	0.0754	ZNF71	NM_021216	61798503	-1325
chr8	42128060	42128709	0.87	0.0754	AP3M2	BC056398	42129748	-1363
chr15	81472362	81472811	0.87	0.0754	C15orf40	NM_144597	81471362	-1224
chr6	139135649	139135998	0.87	0.0754	CCDC28A	NM_015439	139136349	-525
chr8	6864026	6864475	0.87	0.0754	DEFA1	BC027917	6863213	-1037
chr8	6864026	6864475	0.87	0.0754	DEFA3	NM_005217	6863226	-1024
chr6	6266904	6267553	0.87	0.0754	F13A1	NM_000129	6265901	-1327
chr15	60329286	60329735	0.87	0.0754	FLJ38723	NM_173805	60328286	-1224
chr6	48145448	48146008	0.87	0.0754	FLJ41841	NM_207499	48144348	-1380
chr10	125797731	125798080	0.87	0.0754	GALNAC4S-6ST	NM_015892	125796231	-1674
chr9	103542383	103542739	0.87	0.0754	GRIN3A	NM_133445	103540683	-1878
chr6	33151056	33151517	0.87	0.0754	HLA-DPA1	NM_033554	33149356	-1930
chr6	33151056	33151517	0.87	0.0754	HLA-DPB1	NM_002121	33151737	-450
chr15	29404174	29404631	0.87	0.0754	KLF13	NM_015995	29406374	-1971
chr10	95506370	95506719	0.87	0.0754	LGI1	BC022500	95507631	-1086
chr15	98162852	98163501	0.87	0.0754	LOC400464	NM_001013670	98164252	-1075
chr8	31614609	31615258	0.87	0.0754	LOC653104	XM_926044	31617042	-2108
chr9	129251412	129251761	0.87	0.0754	LRSAM1	AK056203	129253604	-2017
chr9	71847039	71847788	0.87	0.0754	MAMDC2	BC045569	71848316	-902
chr6	160247963	160248412	0.87	0.0754	MAS1	NM_002377	160247963	224
chr15	77977098	77977551	0.87	0.0754	MTHFS	BC019921	77976446	-878
chr6	153366040	153366389	0.87	0.0754	MTRF1L	NM_019041	153365540	-674
chr9	101627329	101627681	0.87	0.0754	NR4A3	U12767	101627920	-415
chr6	163066053	163066505	0.87	0.0754	PACRG	NM_152410	163068153	-1874
chr8	55690179	55691237	0.87	0.0754	RP1	NM_006269	55691179	-471
chr8	55531647	55532211	0.87	0.0754	SOX17	NM_022454	55533047	-1118
chr15	49184365	49184821	0.87	0.0754	TNFAIP8L3	NM_207381	49184765	172
chr15	39636523	39636872	0.87	0.0754	TYRO3	NM_006293	39638523	-1825
chr22	19786205	19786754	0.85	0.0754	FLJ42953	NM_207474	19787304	-824
chr22	29694187	29694536	0.85	0.0754	MORC2	NM_014941	29694187	-174
chr16	3434491	3434848	0.81	0.0754	ZNF597	NM_152457	3433491	-1178
chr3	99725048	99725808	0.75	0.0761	CLDND1	BC013610	99724445	-983
chrX	103102260	103103309	0.75	0.0761	LOC644273	XM_927448	103103520	735
chrX	103102260	103103309	0.75	0.0761	MGC39900	NM_194324	103103860	-1075
chr12	51475993	51477142	0.74	0.0761	KRT3	NM_057088	51476093	-474
chr21	32704422	32705171	0.73	0.0761	C21orf63	NM_058187	32706622	-1825
chr17	75764675	75765524	0.72	0.0761	CARD14	NM_024110	75766875	-1775
chr19	62763917	62764875	0.72	0.0761	ZNF550	BC034810	62763019	-1377
chr6	29563258	29564007	0.71	0.0761	MAS1L	NM_052967	29563658	25
chr16	31399739	31400388	0.66	0.0761	SLC5A2	NM_003041	31401939	-1875
chr1	19102559	19103708	0.61	0.0796	ALDH4A1	NM_170726	19101659	-1474
chr9	129065066	129066015	0.6	0.0796	GARNL3	AK095679	129066681	-1140
chr5	36641755	36642908	0.6	0.0796	SLC1A3	NM_004172	36642445	-113
chr4	187115739	187116699	0.6	0.0796	SORBS2	NM_021069	187114516	-1703
chr3	141134696	141135045	0.96	0.0844	CLSTN2	NM_022131	141136896	-2025
chr1	171443094	171443449	0.94	0.0844	TNFSF4	NM_003326	171443094	-177
chr7	75751110	75751359	0.92	0.0844	FLJ37078	NM_153043	75752310	-1075
chr17	39988250	39988499	0.92	0.0844	FZD2	NM_001466	39990450	-2075
chr17	33180986	33181235	0.92	0.0844	TCF2	NM_006481	33179182	-1928
chr7	30290147	30290396	0.92	0.0844	ZNRF2	NM_147128	30290447	-175
chr9	69731535	69731891	0.91	0.0844	CBWD5	BC067803	69729969	-1744
chr10	96432667	96432924	0.91	0.0844	CYP2C18	NM_000772	96433367	-571
chr8	55177330	55177584	0.91	0.0844	LYPLA1	NM_006330	55177130	-327
chr22	35428349	35428604	0.88	0.0844	CACNG2	BC112297	35428627	150
chr16	1773459	1773708	0.85	0.0844	NUBP2	BC002768	1772967	616
chr16	1773459	1773708	0.85	0.0844	SPSB3	NM_080861	1772582	-1001
chr14	23851742	23851991	0.9	0.0918	CIDEB	NM_014430	23850442	-1424
chr1	180629337	180629686	0.9	0.0918	GLUL	NM_002065	180627573	-1938
chr14	23851742	23851991	0.9	0.0918	LTB4R	NM_181657	23852356	-489
chr1	30970374	30970628	0.9	0.0918	MATN1	NM_002379	30969474	-1027
chr18	2835327	2835584	0.89	0.0918	EMILIN2	NM_032048	2837027	-1571
chr11	59183294	59183559	0.88	0.0918	FLJ36874	NM_152716	59182994	-432
chr17	53281898	53282154	0.88	0.0918	MRPS23	NM_016070	53282398	372
chr2	2315952	2316201	0.88	0.0918	MYT1L	NM_015025	2314052	-2024
chr2	139253781	139254030	0.88	0.0918	NXPH2	NM_007226	139254281	375
chr11	65309204	65309553	0.88	0.0918	OVOL1	NM_004561	65311104	-1725
chr7	10979240	10979698	0.88	0.0918	PHF14	NM_014660	10980040	-571
chr5	139998873	139999122	0.88	0.0918	PRO1580	NM_018502	139999272	-274
chr11	57121202	57121460	0.88	0.0918	SERPING1	NM_000062	57121602	-271
chr19	43499458	43499707	0.88	0.0918	YIF1B	NM_001039673	43498446	-1136
chr7	148521686	148521938	0.88	0.0918	ZNF282	NM_003575	148523486	-1674
chr19	11838043	11838305	0.88	0.0918	ZNF439	NM_152262	11837843	331
chr19	13765773	13766022	0.88	0.0918	ZSWIM4	NM_023072	13767273	-1375
chr9	38568507	38568964	0.87	0.0918	FLJ35740	NM_147195	38567204	-1531
chr9	65235568	65235817	0.87	0.0918	FLJ45202	NM_207507	65234068	-1624
chr6	150082687	150082936	0.87	0.0918	LATS1	NM_004690	150081085	-1726
chr9	39345798	39346147	0.87	0.0918	RP11-95H8.1	NM_001040065	39345698	274
chr6	13680611	13680868	0.87	0.0918	SIRT5	BX538030	13682794	-2054
chr9	130527929	130528178	0.87	0.0918	ZDHHC12	NM_032799	130526229	-1824
chr22	31084073	31084322	0.85	0.0918	RFPL3	BC069753	31083929	268
chrX	77111791	77112543	0.71	0.0928	PGAM4	XM_925963	77111803	-364
chr1	171905841	171906698	0.69	0.0928	ANKRD45	NM_198493	171905624	-645
chr1	160866751	160867700	0.69	0.0928	DDR2	NM_006182	160868851	-1625
chr1	204049885	204050735	0.69	0.0928	SLC41A1	NM_173854	204048784	-1526
chr18	71124460	71125209	0.69	0.0928	TSHZ1	NM_005786	71125160	-325
chr5	69174474	69175426	0.68	0.0928	LOC653391	BC067830	69176394	-1444
chr5	69174474	69175426	0.68	0.0928	SMA3	BC050737	69176325	-1375
chr11	6597936	6598887	0.68	0.0928	TPP1	NM_000391	6597236	-1175
chr16	5089301	5089954	0.63	0.0928	FAM86A	NM_201598	5087782	-1845
chr3	15617658	15618025	0.88	0.0951	BTD	NM_000060	15618258	-416
chr3	171618758	171619107	0.88	0.0951	CLDN11	NM_005602	171619358	-425
chrX	51502266	51502716	0.88	0.0951	GSPT2	NM_018094	51503266	-775
chrX	53478228	53478577	0.88	0.0951	HADH2	NM_001037811	53478048	-354
chr3	129124945	129125299	0.88	0.0951	KLHDC6	NM_207335	129124945	177
chr3	15617658	15618025	0.88	0.0951	PHYH2	BC007440	15618068	226
chr3	64186671	64187120	0.88	0.0951	PRICKLE2	NM_198859	64186171	-724
chr3	20202987	20203336	0.88	0.0951	SGOL1	NM_138484	20202687	-474
chr3	134863680	134864029	0.88	0.0951	TOPBP1	NM_007027	134863380	-474
chr3	123617072	123617821	0.88	0.0951	WDR5B	NM_019069	123617572	125
chr12	101873393	101873942	0.87	0.0951	ASCL1	NM_004316	101875593	-1925
chr12	89873284	89873736	0.87	0.0951	C12orf12	NM_152638	89873084	-426
chr12	105377412	105378061	0.87	0.0951	FLJ45508	NM_001039898	105378612	-875
chr12	91654341	91654898	0.87	0.0951	FLJ46688	NM_001004330	91654441	178
chr12	107045540	107045894	0.87	0.0951	KIAA0789	BC110330	107047594	-1877
chr12	42487245	42487894	0.87	0.0951	PTK9	NM_198974	42486445	-1124
chr12	54797140	54797898	0.87	0.0951	RPL41	NM_021104	54796640	879
chr12	22380115	22380681	0.87	0.0951	ST8SIA1	NM_003034	22378915	-1483
chr12	54797140	54797898	0.87	0.0951	ZC3H10	NM_032786	54798296	-777
chr1	227638266	227638622	0.86	0.0951	ACTA1	NM_001100	227636466	-1978
chr1	100087427	100087976	0.86	0.0951	AGL	NM_000642	100088227	-525
chr14	92744069	92744524	0.86	0.0951	C14orf130	BC051819	92743391	905
chr14	92744069	92744524	0.86	0.0951	C14orf142	NM_032490	92743192	-1104
chr1	220951328	220951677	0.86	0.0951	C1orf58	NM_144695	220952528	-1025
chr1	220951328	220951677	0.86	0.0951	C1orf80	BC015535	220952413	910
chr1	158947709	158948158	0.86	0.0951	CD48	NM_001778	158948209	275
chr14	53931575	53932124	0.86	0.0951	CDKN3	BC064965	53933462	-1612
chr1	157439633	157440082	0.86	0.0951	DARC	NM_002036	157441133	-1275
chr1	215329999	215330348	0.86	0.0951	ESRRG	NM_206595	215329599	-574
chr1	240076857	240077508	0.86	0.0951	EXO1	NM_130398	240078157	-974
chr14	44675196	44675552	0.86	0.0951	FANCM	NM_020937	44674885	489
chr1	148020011	148020663	0.86	0.0951	FCGR1A	NM_000566	148020911	-574
chr1	148960512	148960871	0.86	0.0951	HORMAD1	AL136755	148959985	-706
chr1	205105179	205105528	0.86	0.0951	IL20	NM_018724	205105776	-422
chr1	199881872	199882421	0.86	0.0951	NAV1	NM_020443	199884072	-1925
chr14	70442974	70443427	0.86	0.0951	PCNX	NM_014982	70443874	-673
chr1	167969703	167970264	0.86	0.0951	SELE	NM_000450	167969803	-180
chr1	108537799	108538348	0.86	0.0951	SLC25A24	NM_213651	108536886	-1187
chr1	204582322	204582871	0.86	0.0951	SRGAP2	NM_015326	204582822	-225
chr18	50779335	50779684	0.85	0.0951	CCDC68	BC029508	50777689	-1820
chr18	70350871	70351520	0.85	0.0951	CNDP1	NM_032649	70352671	-1475
chr4	101088275	101088631	0.85	0.0951	DNAJB14	NM_001031723	101086775	-1678
chr4	109129850	109130199	0.85	0.0951	HADHSC	AF001903	109130318	-293
chr21	30643195	30643653	0.85	0.0951	KRTAP23-1	NM_181624	30642795	-629
chr18	13814664	13815413	0.85	0.0951	MC5R	BC095531	13815542	-503
chr18	42810647	42810996	0.85	0.0951	TCEB3C	NM_145653	42810447	-374
chr4	184351661	184352210	0.85	0.0951	WWC2	NM_024949	184351761	174
chr5	156935946	156936695	0.84	0.0951	ADAM19	NM_033274	156935346	-974
chr19	13479688	13480037	0.84	0.0951	CACNA1A	NM_023035	13478317	-1545
chr17	62469767	62470216	0.84	0.0951	CACNG1	NM_000727	62471167	-1175
chr2	86871778	86872227	0.84	0.0951	CD8A	NM_171827	86871578	-424
chr11	65382680	65383129	0.84	0.0951	CFL1	NM_005507	65382380	-524
chr19	4352971	4353420	0.84	0.0951	CHAF1A	BC067093	4353658	-462
chr9	35722918	35723367	0.84	0.0951	CREB3	BC010158	35722676	466
chr11	103411037	103411386	0.84	0.0951	DDI1	NM_001001711	103412537	-1325
chr17	53513597	53514346	0.84	0.0951	DYNLL2	NM_080677	53515797	-1825
chr7	55609441	55609790	0.84	0.0951	ECOP	NM_030796	55607641	-1974
chr2	20887610	20887967	0.84	0.0951	FLJ21820	BC017473	20886328	-1460
chr11	34028005	34028454	0.84	0.0951	GPIAP1	NM_203364	34029805	-1575
chr9	127043630	127043979	0.84	0.0951	HSPA5	NM_005347	127043430	-374
chr2	24438585	24439034	0.84	0.0951	ITSN2	NM_147152	24436881	-1928
chr19	59819840	59820389	0.84	0.0951	LILRB1	NM_006669	59820440	-325
chr17	40868571	40869020	0.84	0.0951	LOC201175	NM_174919	40867570	-1225
chr19	45280591	45281140	0.84	0.0951	LOC284323	NM_001010880	45280891	25
chr2	24871539	24871888	0.84	0.0951	LOC391356	NM_001013663	24869755	-1958
chr9	5878808	5879265	0.84	0.0951	MLANA	BC014423	5880883	-1846
chr11	59901733	59902082	0.84	0.0951	MS4A7	NM_206940	59902533	-625
chr11	65382680	65383129	0.84	0.0951	MUS81	NM_025128	65384524	-1619
chr17	77219364	77219813	0.84	0.0951	NPLOC4	BC025930	77214525	-5063
chr9	106401115	106401471	0.84	0.0951	OR13C5	NM_001004482	106401515	222
chr7	143331622	143332271	0.84	0.0951	OR6B1	NM_001005281	143332022	-75
chr5	49997169	49997521	0.84	0.0951	PARP8	NM_024615	49998569	-1224
chr20	43476391	43476951	0.84	0.0951	PIGT	NM_015937	43478191	-1520
chr2	167051624	167052073	0.84	0.0951	SCN7A	NM_002976	167051724	-124
chr19	4352971	4353420	0.84	0.0951	SH3GL1	BC098565	4351496	-1699
chr17	30594013	30594362	0.84	0.0951	SLFN5	NM_144975	30594204	-16
chr2	174539093	174539555	0.84	0.0951	SP3	AY441957	174538676	-648
chr11	55408331	55408887	0.84	0.0951	SPRYD5	NM_032681	55410031	-1422
chr2	37047919	37048268	0.84	0.0951	STRN	NM_003162	37047119	-974
chr7	141110465	141110814	0.84	0.0951	TAS2R3	BC069337	141110427	212
chr9	70978108	70978557	0.84	0.0951	TJP2	BC027592	70978900	-567
chr9	35722918	35723367	0.84	0.0951	TLN1	BC042923	35722178	-964
chr17	77219364	77219813	0.84	0.0951	TSPAN10	AK096926	77219753	-164
chr2	234302415	234302964	0.84	0.0951	UGT1A3	NM_019093	234302511	178
chr5	112875408	112876057	0.84	0.0951	YTHDC2	NM_022828	112877308	-1575
chr20	55629735	55630084	0.84	0.0951	ZBP1	NM_030776	55628935	-974
chr19	57121699	57122148	0.84	0.0951	ZNF613	NM_024840	57122499	-575
chr6	91063993	91064542	0.83	0.0951	BACH2	NM_021813	91063182	-1085
chr8	40129545	40130107	0.83	0.0951	C8orf4	BC021672	40130143	-317
chr8	125253244	125254006	0.83	0.0951	C8orf78	NM_182525	125252944	-681
chr15	40438389	40438841	0.83	0.0951	CAPN3	NM_173087	40438989	-374
chr8	7157093	7158150	0.83	0.0951	DEFB109	NM_001037380	7157777	-155
chr8	1434975	1435433	0.83	0.0951	DLGAP2	NM_004745	1436975	-1771
chr6	158986431	158986780	0.83	0.0951	DYNLT1	BC029412	158985759	-846
chr6	123141850	123142299	0.83	0.0951	FABP7	NM_001446	123142344	-269
chr8	28403903	28404356	0.83	0.0951	FBXO16	NM_172366	28403703	-426
chr8	124613064	124613514	0.83	0.0951	FBXO32	NM_148177	124613564	275
chr6	108986718	108987068	0.83	0.0951	FOXO3A	NM_201559	108987718	-825
chr15	37864025	37864474	0.83	0.0951	FSIP1	NM_152597	37862323	-1926
chr6	91063993	91064542	0.83	0.0951	LOC653299	XM_932796	91063176	-1091
chr6	160992013	160992769	0.83	0.0951	LPA	NM_005577	160991513	-878
chr10	102279826	102280384	0.83	0.0951	NDUFB8	NM_005004	102279626	-479
chr15	60245474	60246023	0.83	0.0951	NLF2	NM_001007595	60244774	-974
chr6	161041272	161041727	0.83	0.0951	PLG	NM_000301	161043272	-1772
chr10	81359363	81359912	0.83	0.0951	SFTPA1	NM_005411	81360663	-1025
chr15	47043434	47043885	0.83	0.0951	SHC4	NM_203349	47042933	-726
chr6	158986431	158986780	0.83	0.0951	SYTL3	NM_001009991	158991087	-4481
chr10	114698400	114698952	0.83	0.0951	TCF7L2	NM_030756	114700200	-1524
chr8	91728012	91728361	0.83	0.0951	TMEM64	NM_001008495	91727112	-1074
chr8	81558802	81559451	0.83	0.0951	ZBTB10	AK056913	81560408	-1281
chr22	43987411	43987760	0.81	0.0951	C22orf9	NM_015264	43987011	-574
chr22	19383401	19383754	0.81	0.0951	DKFZp434N035	NM_032262	19385401	-1823
chr22	27930852	27931301	0.81	0.0951	EMID1	NM_133455	27931952	-875
chr16	77803005	77803454	0.77	0.0951	WWOX	NM_130790	77803005	224
chr3	185475587	185476238	0.79	0.0983	ECE2	AB011176	185476497	-584
chr14	93453510	93454359	0.78	0.0983	C14orf152	NM_138344	93455010	-1075
chr14	91576539	91577088	0.78	0.0983	TRIP11	NM_004239	91576139	-674
chr14	73387535	73388184	0.78	0.0983	ZADH1	BX641118	73388380	-520
chr1	8927508	8928257	0.77	0.0983	CA6	NM_001215	8928508	-625
chr1	109836344	109836793	0.77	0.0983	CYB561D1	BX647509	109838243	-1674
chr1	204709418	204710167	0.77	0.0983	IKBKE	NM_014002	204710418	-625
chr1	150243540	150244090	0.77	0.0983	S100A10	NM_002966	150243040	-775
chr20	36364915	36365575	0.76	0.0983	BPI	BC040955	36365990	-745
chr20	13714781	13715538	0.76	0.0983	C20orf6	NM_016649	13713532	-1627
chr2	95974796	95975354	0.76	0.0983	LOC400986	NM_001010914	95974596	-479
chr11	5036933	5037593	0.76	0.0983	OR52E2	NM_001005164	5037433	170
chr20	1820612	1821161	0.76	0.0983	SIRPA	NM_001040022	1822812	-1925
chr11	133220102	133220858	0.76	0.0983	SPATA19	NM_174927	133220602	122
chr15	32875953	32876802	0.75	0.0983	ACTC	BC009978	32875181	-1196
chrX	134134226	134134475	0.88	0.104	CXorf48	NM_017863	134133417	-933
chr3	129025591	129025840	0.88	0.104	MGLL	NM_001003794	129024741	-974
chr12	107432680	107432929	0.87	0.104	HYPE	NM_007076	107433180	-375
chr12	31701387	31701641	0.87	0.104	MGC50559	NM_173802	31703387	-1873
chr12	54315571	54315921	0.87	0.104	OR10P1	NM_206899	54316942	-1196
chr1	67367808	67368064	0.86	0.104	C1orf141	NM_001013674	67366808	-1128
chr1	92456365	92456617	0.86	0.104	C1orf146	NM_001012425	92456160	331
chr14	60857167	60857416	0.86	0.104	PRKCH	BC037268	60858187	-895
chr21	29316808	29317062	0.85	0.104	C21orf6	NM_016940	29313563	-3372
chr4	159813156	159813405	0.85	0.104	ETFDH	NM_004453	159812943	337
chr4	159813156	159813405	0.85	0.104	LOC201725	BC094775	159812648	-632
chr21	29316808	29317062	0.85	0.104	USP16	NM_006447	29318808	-1873
chr20	46969633	46969883	0.84	0.104	ARFGEF2	NM_006420	46971833	-2075
chr20	61960809	61961058	0.84	0.104	C20orf135	NM_080622	61963009	-2075
chr11	65534137	65534386	0.84	0.104	CST6	NM_001323	65536037	-1775
chr17	60404048	60404297	0.84	0.104	FLJ32065	NM_153032	60402148	-2024
chr5	43550444	43550693	0.84	0.104	FLJ32363	BC036867	43550892	323
chr2	242575386	242575635	0.84	0.104	FLJ40712	NM_207484	242577386	-1875
chr7	149843077	149843328	0.84	0.104	GIMAP7	BC027613	149842895	307
chr19	56020755	56021004	0.84	0.104	KLK1	NM_002257	56018855	-2024
chr5	118992152	118992406	0.84	0.104	LOC340069	NM_182761	118993152	-873
chr11	48194037	48194294	0.84	0.104	OR4B1	NM_001005470	48194937	-771
chr5	140559731	140559980	0.84	0.104	PCDHB11	NM_018931	140559531	324
chr19	39585642	39585891	0.84	0.104	PDCD2L	NM_032346	39587142	-1375
chr20	4940689	4940938	0.84	0.104	SLC23A2	NM_203327	4938939	-1874
chr17	8140495	8140746	0.84	0.104	SLC25A35	NM_201520	8138895	-1725
chr2	85971450	85971701	0.84	0.104	ST3GAL5	NM_003896	85969648	-1927
chr9	101706886	101707142	0.84	0.104	STX17	BC051790	101708772	-1758
chr9	116733491	116733740	0.84	0.104	TNFSF8	NM_001244	116732591	-1024
chr20	44036146	44036395	0.84	0.104	ZNF335	NM_022095	44034240	-2030
chr10	13084911	13085269	0.83	0.104	CCDC3	NM_031455	13083710	-1380
chr15	47249936	47250185	0.83	0.104	GALK2	BC005141	47249736	324
chr6	29901296	29901545	0.83	0.104	HLA-G	NM_002127	29903496	-2075
chr8	143776332	143776581	0.83	0.104	LY6K	NM_017527	143778532	-2075
chr15	100280285	100280739	0.83	0.104	OR4F4	NM_001004195	100280785	273
chr10	23044990	23045339	0.83	0.104	PIP5K2A	NM_005028	23043490	-1674
chr10	80775025	80775274	0.83	0.104	PPIF	NM_005729	80777225	-2075
chr13	46367676	46367932	0.79	0.104	HTR2A	BC096839	46368043	239
chr16	65619650	65619899	0.77	0.104	CBFB	NM_022845	65620550	-775
chr3	139334197	139334546	0.83	0.114	A4GNT	NM_016161	139333897	-474
chrX	100098754	100099103	0.83	0.114	dJ341D10.1	NM_001007535	100098854	74
chrX	71280558	71281007	0.83	0.114	FLJ44635	NM_207422	71280758	24
chr3	70751002	70751567	0.83	0.114	LOC401072	NM_001013679	70749502	-1782
chrX	71280558	71281007	0.83	0.114	LOC645914	XM_928884	71279756	1026
chrX	27735945	27736402	0.83	0.114	MAGEB10	NM_182506	27736045	128
chr3	95262344	95262696	0.83	0.114	NSUN3	NM_022072	95264544	-2024
chrX	78086284	78086647	0.83	0.114	P2RY10	NM_198333	78087484	-1018
chr3	124788326	124788877	0.83	0.114	PTPLB	NM_198402	124786726	-1875
chr3	154360618	154360967	0.83	0.114	RAP2B	NM_002886	154362718	-1925
chrX	144135939	144136488	0.83	0.114	SPANX-N1	NM_001009614	144136039	174
chr3	148606797	148607246	0.83	0.114	ZIC1	NM_003412	148609870	-2848
chr3	148606797	148607246	0.83	0.114	ZIC4	NM_032153	148607097	75
chr12	34066082	34066631	0.82	0.114	ALG10	NM_032834	34066482	-125
chr12	26981182	26981633	0.82	0.114	C12orf11	BC008368	26982168	760
chr14	51525363	51525723	0.82	0.114	C14orf166	NM_016039	51525942	-399
chr12	9804864	9805213	0.82	0.114	CD69	NM_001781	9804764	-274
chr12	37586995	37587550	0.82	0.114	CPNE8	NM_153634	37585687	-1585
chr14	100262281	100262730	0.82	0.114	DLK1	NM_001032997	100262981	-475
chr14	20283638	20283987	0.82	0.114	FAM12A	NM_006683	20283938	-125
chr14	68794967	68795316	0.82	0.114	GALNTL1	AB032956	68796643	-1501
chr14	51412859	51413508	0.82	0.114	GNG2	NM_053064	51414059	-875
chr12	109045164	109045817	0.82	0.114	IFT81	NM_014055	109046564	-1073
chr12	10497996	10498345	0.82	0.114	KLRC1	NM_213658	10498251	80
chr12	51087243	51087692	0.82	0.114	KRTHB2	NM_033033	51086443	-1024
chr14	54663557	54664006	0.82	0.114	LGALS3	BC053667	54665736	-1954
chr12	643721	644370	0.82	0.114	NINJ2	NM_016533	643016	-1029
chr14	19655505	19655854	0.82	0.114	OR4K17	NM_001004715	19655405	274
chr12	7234229	7234591	0.82	0.114	PEX5	NM_000319	7234224	186
chr12	10928519	10929078	0.82	0.114	PRH1	NM_006250	10928119	-679
chr14	29467551	29468405	0.82	0.114	PRKD1	NM_002742	29466651	-1327
chr14	51849862	51850411	0.82	0.114	PTGER2	NM_000956	51850862	-725
chr12	106603319	106603868	0.82	0.114	PWP1	BC010921	106603708	-114
chr12	105602421	105602981	0.82	0.114	RFX4	BC030644	105602637	64
chr12	27286772	27287629	0.82	0.114	STK38L	NM_015000	27288372	-1171
chr12	113607152	113607901	0.82	0.114	TBX3	NM_016569	113606352	-1174
chr12	119826834	119827190	0.82	0.114	UNQ1887	NM_139015	119826534	-478
chr4	13155736	13156094	0.81	0.114	BAPX1	BC111966	13155212	-703
chr1	226364728	226365178	0.81	0.114	C1orf35	AK126087	226359735	-5218
chr1	170767411	170768061	0.81	0.114	C1orf9	NM_016227	170768111	-375
chr18	57306754	57307208	0.81	0.114	CDH20	NM_031891	57308754	-1773
chr21	33935853	33936305	0.81	0.114	CRYZL1	NM_145858	33935936	-143
chr4	151217986	151218438	0.81	0.114	DCAMKL2	AB209181	151218875	-663
chr21	36457708	36458257	0.81	0.114	DOPEY2	NM_005128	36458708	-725
chr21	33935853	33936305	0.81	0.114	ITSN1	NM_003024	33936653	-574
chr1	156228386	156228835	0.81	0.114	KIRREL	NM_018240	156229686	-1075
chr1	203657704	203658055	0.81	0.114	LEMD1	NM_001001552	203657804	-75
chr4	54547702	54548257	0.81	0.114	LOC402176	NM_001011538	54548202	222
chr1	113733193	113733547	0.81	0.114	MAGI3	NM_020965	113734893	-1523
chr4	194319	194770	0.81	0.114	MGC26356	BC028359	196398	-1853
chr1	226364728	226365178	0.81	0.114	MRPL55	NM_181465	226363627	-1326
chr21	46877954	46878403	0.81	0.114	PRMT2	NM_206962	46879954	-1775
chr4	24405052	24405401	0.81	0.114	SOD3	NM_003102	24405152	74
chr4	104861122	104861573	0.81	0.114	TACR3	NM_001059	104860422	-925
chr1	177316754	177317203	0.81	0.114	TOR3A	BC001085	177317843	-864
chr4	42926	43375	0.81	0.114	ZNF595	BC036110	43214	-63
chr1	225817566	225818115	0.81	0.114	ZNF678	NM_178549	225817866	-25
chr4	42926	43375	0.81	0.114	ZNF718	NM_001039127	43276	-125
chr5	94915920	94916374	0.8	0.114	ARSK	NM_198150	94916620	-473
chr17	77527114	77527563	0.8	0.114	ASPSCR1	NM_024083	77528714	-1375
chr11	76423107	76423556	0.8	0.114	B3Gn-T6	BC103908	76423133	198
chr2	219233301	219233752	0.8	0.114	BCS1L	NM_004328	219232701	825
chr11	131039260	131039709	0.8	0.114	C11orf39	NM_207432	131038060	-1424
chr9	126945696	126946145	0.8	0.114	C9orf126	NM_173690	126945596	-324
chr17	15311350	15311999	0.8	0.114	CDRT4	NM_173622	15311650	-24
chr11	58146520	58146976	0.8	0.114	CNTF	BC074964	58146767	-19
chr20	85785	86134	0.8	0.114	DEFB127	NM_139074	86185	-225
chr7	36991590	36991939	0.8	0.114	ELMO1	NM_130442	36992246	481
chr2	67476245	67476806	0.8	0.114	ETAA16	NM_019002	67477945	-1419
chr7	64237137	64237795	0.8	0.114	FLJ25037	NM_182596	64239037	-1571
chr2	70044501	70044950	0.8	0.114	FLJ25084	NM_152792	70042901	-1824
chr11	133681886	133682735	0.8	0.114	FLJ90231	NM_173581	133682285	25
chr17	70767984	70768337	0.8	0.114	GGA3	NM_138619	70769272	1111
chr17	44402288	44402737	0.8	0.114	GIP	NM_004123	44400954	-1558
chr17	18891161	18891510	0.8	0.114	GRAP	NM_006613	18891061	-274
chr2	11590392	11591041	0.8	0.114	GREB1	NM_014668	11591692	-975
chr2	182028063	182028812	0.8	0.114	ITGA4	NM_000885	182029863	-1425
chr5	94915920	94916374	0.8	0.114	KIAA0372	NM_014639	94916438	291
chr11	110914942	110915491	0.8	0.114	LAYN	NM_178834	110916442	-1225
chr5	69590179	69590628	0.8	0.114	LOC643367	BC104473	69590570	166
chr17	15311350	15311999	0.8	0.114	LOC653497	XM_927733	15312742	1067
chr2	120018016	120018365	0.8	0.114	LOC653686	XM_933280	120018516	-325
chr2	219233301	219233752	0.8	0.114	LOC653759	XM_933689	219233695	168
chr20	54256695	54257045	0.8	0.114	MC3R	BC069105	54257194	-324
chr2	120018016	120018365	0.8	0.114	MGC33657	NM_001029996	120018514	-323
chr11	64642546	64642904	0.8	0.114	MRPL49	NM_004927	64646303	-3578
chr17	70767984	70768337	0.8	0.114	MRPS7	NM_015971	70769384	-1223
chr5	137230772	137231422	0.8	0.114	MYOT	BC005376	137231463	-366
chr11	59237694	59238059	0.8	0.114	OR10V1	NM_001005324	59237894	17
chr11	57737792	57738246	0.8	0.114	OR1S1	NM_001004458	57738792	-773
chr11	55096179	55096628	0.8	0.114	OR4C16	NM_001004701	55096179	224
chr11	55189318	55189667	0.8	0.114	OR4C6	NM_001004704	55189218	274
chr11	4933919	4934476	0.8	0.114	OR51A2	NM_001004748	4933519	-678
chr11	5279552	5280009	0.8	0.114	OR51B4	NM_033179	5279752	-28
chr9	124589332	124589781	0.8	0.114	OR5C1	NM_001001923	124591032	-1475
chr11	56101673	56102233	0.8	0.114	OR5M10	NM_001004741	56101773	-180
chr5	70707067	70707516	0.8	0.114	PMCHL2	NM_153381	70707367	-75
chr17	15110869	15111318	0.8	0.114	PMP22	NM_000304	15109369	-1724
chr19	14090859	14091211	0.8	0.114	PRKACA	NM_002730	14089559	-1476
chr5	95091698	95092149	0.8	0.114	RHOBTB3	NM_014899	95092798	-874
chr20	25328173	25328729	0.8	0.114	RP4-691N24.2	NM_021067	25329773	-1322
chr9	129198085	129198534	0.8	0.114	SLC2A8	NM_014580	129199285	-975
chr5	69590179	69590628	0.8	0.114	SMA4	NM_021652	69590579	175
chr17	67627386	67627735	0.8	0.114	SOX9	NM_000346	67628755	-1194
chr11	8789100	8789549	0.8	0.114	ST5	NM_139157	8789458	133
chr2	202812567	202813024	0.8	0.114	SUMO1	NM_003352	202811567	-1228
chr17	53785562	53785911	0.8	0.114	SUPT4H1	NM_003168	53784562	-1174
chr7	141319758	141320307	0.8	0.114	TAS2R38	BC104933	141320042	9
chr11	119699025	119699678	0.8	0.114	TMEM136	AK128040	119701047	-1695
chr7	138468363	138469112	0.8	0.114	TTC26	NM_024926	138469063	-325
chr7	116752079	116752729	0.8	0.114	WNT2	NM_003391	116750579	-1825
chr9	128605981	128606430	0.8	0.114	ZBTB43	NM_014007	128607181	-975
chr2	219233301	219233752	0.8	0.114	ZNF142	NM_005081	219232599	-927
chr19	49625490	49626046	0.8	0.114	ZNF229	NM_014518	49624790	-978
chr7	63326086	63326435	0.8	0.114	ZNF679	NM_153363	63326286	-25
chr11	64642546	64642904	0.8	0.114	ZNHIT2	BC052240	64641749	-976
chr10	104462887	104463353	0.79	0.114	ARL3	BC009841	104464077	957
chr15	30748505	30748959	0.79	0.114	C15orf45	NM_001035530	30749405	-673
chr6	11886952	11887501	0.79	0.114	C6orf105	NM_032744	11887052	-174
chr10	124307970	124308326	0.79	0.114	DMBT1	NM_017579	124310170	-2022
chr6	94186193	94186545	0.79	0.114	EPHA7	AB209269	94186008	-361
chr15	78230195	78230544	0.79	0.114	FAH	NM_000137	78232395	-2025
chr10	126423421	126423879	0.79	0.114	FAM53B	NM_014661	126422920	-730
chr6	159931705	159932154	0.79	0.114	FLJ27255	NM_207501	159930191	-1738
chr6	96569389	96569838	0.79	0.114	FUT9	NM_006581	96570589	-975
chr8	601719	602068	0.79	0.114	LOC389607	NM_001013651	601619	-274
chr15	86810687	86811136	0.79	0.114	MRPL46	AF205435	86811614	702
chr15	86810687	86811136	0.79	0.114	MRPS11	NM_176805	86811687	-775
chr8	9948135	9948484	0.79	0.114	MSRA	NM_012331	9949235	-925
chr10	112620685	112621034	0.79	0.114	PDCD4	NM_145341	112621585	-725
chr10	102780685	102781134	0.79	0.114	PDZD7	NM_024895	102780869	-40
chr10	118340379	118340928	0.79	0.114	PNLIPRP1	BC025784	118340631	22
chr8	52486334	52486683	0.79	0.114	PXDNL	NM_144651	52484534	-1974
chr10	104462887	104463353	0.79	0.114	SFXN2	NM_178858	104464287	-1167
chr10	102780685	102781134	0.79	0.114	SFXN3	NM_030971	102780985	-75
chr8	92330391	92330743	0.79	0.114	SLC26A7	NM_134266	92330691	-124
chr10	62884514	62884963	0.79	0.114	TMEM26	NM_178505	62883214	-1524
chr10	93546948	93547598	0.79	0.114	TNKS2	NM_025235	93548048	-775
chr15	75151068	75151417	0.79	0.114	TSPAN3	NM_198902	75150568	-674
chr8	35521051	35521600	0.79	0.114	UNC5D	NM_080872	35521451	-125
chr8	123861181	123861530	0.79	0.114	ZHX2	NM_014943	123863081	-1725
chr22	25208251	25208700	0.77	0.114	HPS4	BC065030	25208118	-357
chr22	42906416	42906868	0.77	0.114	PARVG	BC034406	42908181	-1539
chr22	19191086	19191535	0.77	0.114	PCQAP	NM_015889	19191885	-574
chr22	33791229	33791785	0.77	0.114	RAXLX	NM_001008494	33792129	-622
chr13	29406467	29406921	0.75	0.114	LOC440131	NM_001010918	29408667	-1973
chr13	52498872	52499421	0.75	0.114	OLFM4	AY358567	52500959	-1812
chr16	45474408	45475057	0.74	0.114	GPT2	NM_133443	45475808	-1075
chr16	76377983	76378536	0.74	0.114	KIAA1576	NM_020927	76379983	-1723
chr16	29708858	29709207	0.74	0.114	KIF22	NM_007317	29709558	-525
chr16	20368324	20368975	0.74	0.114	LOC123876	NM_001010845	20370424	-1774
chr16	66475681	66476030	0.74	0.114	UNQ2446	NM_198443	66476281	-425
chr18	648950	649799	0.65	0.117	C18orf56	NM_001012716	648340	-1034
chr18	3400971	3401720	0.65	0.117	TGIF	NM_174886	3402071	-725
chr19	46990395	46991151	0.64	0.117	CEACAM3	D90278	46992388	-1615
chr7	23020173	23021029	0.64	0.117	DRCTNNB1A	NM_032581	23020273	-328
chr5	79364649	79365509	0.64	0.117	THBS4	NM_003248	79366746	-1667
chr19	7484874	7485526	0.64	0.117	ZNF358	NM_018083	7487074	-1874
chrX	51814791	51815040	0.83	0.126	RP11-114H20.1	NM_001013687	51814091	-824
chr3	186784624	186784873	0.83	0.126	SENP2	NM_021627	186786724	-1975
chr3	63402563	63402813	0.83	0.126	SYNPR	BC022518	63404043	-1355
chr14	20429601	20429850	0.82	0.126	RNASE2	BC096059	20429416	309
chr14	20429601	20429850	0.82	0.126	RNASE3	BC096061	20429416	309
chr1	242683936	242684185	0.81	0.126	ADSS	NM_001126	242682036	-2024
chr18	13611066	13611315	0.81	0.126	C18orf1	NM_181483	13610866	324
chr1	78129614	78129972	0.81	0.126	C1orf118	NM_199343	78127812	-1981
chr4	4436786	4437035	0.81	0.126	D4S234E	NM_001040101	4438883	-1972
chr18	12936082	12936540	0.81	0.126	SEH1L	NM_031216	12937982	-1671
chr11	67174206	67174459	0.8	0.126	ACY3	NM_080658	67174706	373
chr19	44015694	44015951	0.8	0.126	ECH1	NM_001398	44014337	-1485
chr19	58644461	58644710	0.8	0.126	FLJ16231	NM_001008401	58644961	-375
chr17	36853022	36853276	0.8	0.126	KRTHA8	NM_006771	36851122	-2027
chr19	16691312	16691661	0.8	0.126	LOC284434	NM_001007525	16691786	-299
chr7	39796224	39796581	0.8	0.126	LOC349114	NM_198284	39798024	-1621
chr11	69199946	69200295	0.8	0.126	ORAOV1	NM_153451	69199346	-774
chr9	130352506	130352755	0.8	0.126	SPTAN1	BC034956	130354689	-2058
chr7	142629493	142629742	0.8	0.126	TAS2R40	NM_176882	142629293	324
chr10	48574400	48574659	0.79	0.126	LOC399761	XM_931543	48572504	-2025
chr6	2971029	2971278	0.79	0.126	LOC401233	NM_001013680	2969129	-2024
chr22	20325141	20325390	0.77	0.126	SDF2L1	NM_022044	20326541	-1275
chr14	76913514	76914163	0.74	0.126	C14orf174	NM_001010860	76913514	324
chr12	105167175	105167924	0.74	0.126	CKAP4	AK123693	105165914	-1635
chr14	19458105	19458861	0.74	0.126	OR4K5	NM_001005483	19458605	-122
chr14	76913514	76914163	0.74	0.126	TMED8	BC101510	76913205	-633
chr21	41141209	41141859	0.73	0.126	DSCAM	NM_206887	41140909	-625
chr1	89795159	89796308	0.73	0.126	LRRC8B	NM_015350	89796859	-1125
chr1	246407910	246408559	0.73	0.126	OR2M2	NM_001004688	246409910	-1675
chr1	161303874	161304532	0.73	0.126	RGS4	NM_005613	161305774	-1571
chr19	15391833	15392484	0.72	0.126	AKAP8L	NM_014371	15390833	-1325
chr7	149656070	149656519	0.72	0.126	C7orf29	NM_138434	149657870	-1575
chr19	18515783	18516432	0.72	0.126	FKBP8	NM_012181	18515383	-724
chr2	102135633	102136182	0.72	0.126	IL1R1	NM_000877	102136833	-925
chr7	149656070	149656519	0.72	0.126	LOC653722	XM_934915	149651741	-4553
chr2	39744693	39745442	0.72	0.126	MGC33926	NM_152390	39746593	-1525
chr5	33475654	33476203	0.72	0.126	TARS	NM_152295	33476654	-725
chr6	22677273	22677922	0.71	0.126	HDGFL1	NM_138574	22677773	-175
chr6	71177889	71178546	0.71	0.126	KIAA1411	NM_020819	71179989	-1771
chr6	30189046	30189903	0.71	0.126	TRIM31	NM_052816	30188846	-628
chr7	5903866	5904116	1.36	0.133	C7orf28A	BC067810	5904858	-867
chr7	5903866	5904116	1.36	0.133	C7orf28B	BC010130	5904923	-932
chr5	140552442	140552591	1.36	0.133	PCDHB10	NM_018930	140552135	381
chr22	41224339	41224599	1.31	0.133	SERHL	AK094872	41226528	-2059
chr4_random	284264	284713	0.84	0.136	HMX1	NM_018942	283964	-524
chr3	49436616	49437165	0.79	0.136	AMT	NM_000481	49435016	-1874
chrX	100625636	100626089	0.79	0.136	ARMCX4	AK126987	100627075	-1212
chr3	170972901	170973450	0.79	0.136	ARPM1	NM_032487	170970377	-2798
chr3	162573562	162574019	0.79	0.136	C3orf57	NM_145035	162573362	-428
chr3	8748595	8748950	0.79	0.136	CAV3	NM_033337	8750495	-1722
chr3	150065678	150066230	0.79	0.136	CPA3	NM_001870	150065773	181
chrX	47228328	47228679	0.79	0.136	CXorf24	BC025179	47227913	590
chrX	118582992	118583341	0.79	0.136	CXorf56	BC023506	118583386	219
chrX	34870651	34871200	0.79	0.136	FAM47B	NM_152631	34870851	74
chrX	8962902	8963257	0.79	0.136	FAM9B	NM_205849	8962168	-911
chr3	161601617	161602173	0.79	0.136	IFT80	NM_020800	161600014	-1881
chr3	161766570	161766921	0.79	0.136	KPNA4	NM_002268	161766070	-675
chr3	161766570	161766921	0.79	0.136	KRT8L2	XM_029323	161767981	-1235
chrX	149610702	149611151	0.79	0.136	MTMR1	NM_176789	149612502	-1575
chr3	170972901	170973450	0.79	0.136	MYNN	NM_018657	170973546	-370
chrX	151989420	151989869	0.79	0.136	PNMA6A	NM_032882	151991520	-1875
chr3	129326949	129327298	0.79	0.136	RUVBL1	NM_003707	129325332	-1791
chr3	11007452	11007801	0.79	0.136	SLC6A1	NM_003042	11009452	-1825
chr3	113495264	113495713	0.79	0.136	SLC9A10	NM_183061	113495764	275
chrX	134894192	134894542	0.79	0.136	SLC9A6	NM_006359	134895292	-925
chrX	46504216	46504671	0.79	0.136	SLC9A7	BC094742	46503551	-892
chr3	161601617	161602173	0.79	0.136	SMC4L1	NM_005496	161601040	855
chrX	102748989	102749538	0.79	0.136	TCEAL3	NM_032926	102749489	-225
chr3	53266098	53266547	0.79	0.136	TKT	BC002433	53265069	-1253
chrX	111214308	111214759	0.79	0.136	TRPC5	NM_012471	111212660	-1873
chrX	47228328	47228679	0.79	0.136	ZNF41	NM_153380	47227289	-1214
chrX	46291020	46291569	0.79	0.136	ZNF674	NM_001039891	46289820	-1474
chr14	75056936	75057285	0.78	0.136	BATF	NM_006399	75058536	-1425
chr12	24994499	24994948	0.78	0.136	BCAT1	NM_005504	24993499	-1224
chr12	50005205	50005554	0.78	0.136	BIN2	BC047686	50004215	-1164
chr12	51978348	51978704	0.78	0.136	C12orf10	NM_021640	51979748	-1222
chr12	121277652	121278001	0.78	0.136	DIABLO	NM_138930	121276552	-1274
chr14	100539797	100540246	0.78	0.136	FLJ41170	NM_001004332	100541397	-1375
chr12	73890378	73890731	0.78	0.136	KCNC2	NM_153748	73889778	-776
chr12	108397821	108398570	0.78	0.136	KCTD10	BC040062	108399485	1289
chr14	49156138	49156590	0.78	0.136	MGAT2	NM_002408	49157238	-874
chr14	49156138	49156590	0.78	0.136	RPL36AL	BC003145	49157079	715
chr12	55615412	55615761	0.78	0.136	SDR-O	BC101551	55614352	-1234
chr14	49768863	49769218	0.78	0.136	SOS2	NM_006939	49767751	-1289
chr14	77153963	77154612	0.78	0.136	SPTLC2	NM_004863	77152863	-1424
chr14	23744714	23745164	0.78	0.136	TSSK4	NM_174944	23744801	138
chr12	108397821	108398570	0.78	0.136	UBE3B	NM_183415	108399821	-1625
chr4	86613227	86613876	0.77	0.136	ARHGAP24	NM_001025616	86615327	-1775
chr4	115122226	115122683	0.77	0.136	ARSJ	NM_024590	115120526	-1928
chr4	77214586	77214935	0.77	0.136	ART3	NM_001179	77214886	-125
chr1	46908115	46908564	0.77	0.136	ATPAF1	BC008498	46906617	-1722
chr1	24614811	24615160	0.77	0.136	C1orf201	BC040212	24614174	-811
chr21	45550300	45550849	0.77	0.136	C21orf93	NM_145179	45549600	-974
chr1	19618432	19618888	0.77	0.136	CAPZB	NM_004930	19618832	172
chr1	205991124	205991673	0.77	0.136	CD46	NM_172361	205992024	-625
chr1	149049041	149049390	0.77	0.136	CTSK	NM_000396	149047436	-1779
chr1	157524727	157525283	0.77	0.136	FCER1A	NM_002001	157526127	-1122
chr21	34242699	34243248	0.77	0.136	FLJ46020	NM_207472	34243099	-125
chr1	145700209	145700768	0.77	0.136	GJA5	NM_181703	145699309	-1179
chr1	165325992	165326441	0.77	0.136	GPA33	BC074876	165326170	-46
chr1	207925772	207926121	0.77	0.136	HSD11B1	NM_181755	207926172	-225
chr1	119849173	119849627	0.77	0.136	HSD3B1	NM_000862	119851373	-1973
chr1	78857340	78857700	0.77	0.136	IFI44L	NM_006820	78858740	-1220
chr1	205038437	205038986	0.77	0.136	IL19	NM_153758	205038837	-125
chr1	208047530	208048179	0.77	0.136	IRF6	NM_006147	208046102	-1752
chr21	44888558	44888916	0.77	0.136	KRTAP10-11	NM_198692	44890758	-2021
chr21	30855279	30855634	0.77	0.136	KRTAP19-7	NM_181614	30855479	22
chr1	144187941	144188390	0.77	0.136	LIX1L	NM_153713	144188441	-275
chr1	11665480	11665929	0.77	0.136	MAD2L2	NM_006341	11663780	-1924
chr18	2563204	2563560	0.77	0.136	METTL4	BC111020	2561485	-1897
chr1	157066591	157067249	0.77	0.136	MNDA	BC032319	157067780	-860
chr1	45578901	45579250	0.77	0.136	MUTYH	BC003178	45578667	-408
chr1	24614811	24615160	0.77	0.136	NPAL3	BC063583	24614904	81
chr1	114321952	114322604	0.77	0.136	OLFML3	NM_020190	114323552	-1274
chr1	59056	59405	0.77	0.136	OR4F5	NM_001005484	58953	277
chr1	245968539	245968888	0.77	0.136	OR5AY1	NM_001004732	245968539	174
chr1	143707379	143707937	0.77	0.136	PDE4DIP	NM_014644	143706379	-1279
chr1	199517702	199518051	0.77	0.136	PKP1	NM_001005337	199519202	-1325
chr1	20319895	20320244	0.77	0.136	PLA2G2D	NM_012400	20318595	-1474
chr1	202596367	202596716	0.77	0.136	PLEKHA6	NM_014935	202595667	-874
chr1	56818501	56819050	0.77	0.136	PPAP2B	NM_177414	56817845	-930
chr1	172394269	172394718	0.77	0.136	RABGAP1L	BC041888	172395170	-676
chr1	120155326	120156075	0.77	0.136	REG4	NM_032044	120155726	25
chr4	3313843	3314192	0.77	0.136	RGS12	NM_198587	3313943	74
chr4	174527874	174528329	0.77	0.136	SAP30	NM_003864	174528668	-566
chr18	12536906	12537365	0.77	0.136	SPIRE1	NM_020148	12536905	-230
chr1	151269702	151270151	0.77	0.136	SPRR1B	NM_003125	151270302	-375
chr1	45578901	45579250	0.77	0.136	TOE1	BC009364	45578494	581
chr1	42919310	42920059	0.77	0.136	YBX1	BC070084	42920687	-1002
chr18	72664503	72665052	0.77	0.136	ZNF236	NM_007345	72665103	-325
chr4	142360046	142360405	0.77	0.136	ZNF330	BC004421	142361514	-1288
chr2	218842956	218843305	0.76	0.136	AAMP	NM_001087	218843137	6
chr20	32927418	32927767	0.76	0.136	ACSS2	NM_018677	32928035	-442
chr2	241454734	241455084	0.76	0.136	AGXT	NM_000030	241456834	-1925
chr5	125962831	125963380	0.76	0.136	ALDH7A1	NM_001182	125958839	-4266
chr11	77528643	77529006	0.76	0.136	ALG8	NM_024079	77528343	-481
chr11	10432641	10433190	0.76	0.136	AMPD3	NM_001025389	10433241	-325
chr2	219800585	219800934	0.76	0.136	ANKZF1	NM_018089	219802785	-2025
chr2	218788918	218789467	0.76	0.136	ARPC2	NM_152862	218790118	-925
chr11	107597768	107598217	0.76	0.136	ATM	NM_000051	107598768	-775
chr11	33650152	33650701	0.76	0.136	C11orf69	NM_152314	33650552	-125
chr17	31220909	31221372	0.76	0.136	C17orf66	NM_152781	31220008	-1132
chr20	35242187	35242636	0.76	0.136	C20orf132	AK093432	35241405	-1006
chr20	33748705	33749154	0.76	0.136	C20orf52	BC105281	33750740	-1810
chr20	18741871	18742320	0.76	0.136	C20orf79	NM_178483	18742369	-273
chr9	110970512	110970869	0.76	0.136	C9orf4	NM_014334	110969392	-1298
chr2	30884415	30884873	0.76	0.136	CAPN13	NM_144575	30883815	-829
chr11	32633619	32633976	0.76	0.136	CCDC73	NM_001008391	32633019	-778
chr17	29636099	29636748	0.76	0.136	CCL11	NM_002986	29636799	-375
chr17	31354025	31354574	0.76	0.136	CCL14	NM_004166	31353125	-1174
chr17	31354025	31354574	0.76	0.136	CCL15	NM_032965	31353125	-1174
chr17	31454532	31454881	0.76	0.136	CCL4	NM_002984	31455332	-625
chr5	66527868	66528317	0.76	0.136	CD180	BC109069	66528331	238
chr5	149525751	149526200	0.76	0.136	CDX1	U51095	149526551	-575
chr19	7733399	7733948	0.76	0.136	CLEC4M	NM_214679	7734080	-406
chr7	145443561	145444010	0.76	0.136	CNTNAP2	NM_014141	145444761	-975
chr19	44723078	44723627	0.76	0.136	CRI2	NM_153232	44722678	-674
chr9	116308126	116308583	0.76	0.136	DFNB31	AK056190	116307551	-803
chr2	200878340	200878689	0.76	0.136	DNAPTP6	NM_015535	200879040	-525
chr9	138882059	138882408	0.76	0.136	EDF1	NM_153200	138880559	-1674
chr20	44468678	44469027	0.76	0.136	ELMO2	NM_182764	44468678	-174
chr5	49773258	49773616	0.76	0.136	EMB	NM_198449	49772958	-479
chr7	64089549	64089898	0.76	0.136	ERV3	NM_001007253	64090719	995
chr5	54317767	54318116	0.76	0.136	ESM1	NM_007036	54317167	-774
chr17	18372285	18372734	0.76	0.136	FAM106A	NM_024974	18370885	-1624
chr5	156527056	156527706	0.76	0.136	FAM71B	NM_130899	156525856	-1525
chr19	56955764	56956313	0.76	0.136	FPRL1	BC071722	56955994	44
chr9	134811241	134811790	0.76	0.136	GFI1B	BC043371	134810752	763
chr20	32927418	32927767	0.76	0.136	GGTL3	NM_178026	32924318	-3274
chr2	121265928	121266387	0.76	0.136	GLI2	NM_030381	121266328	-170
chr2	69908421	69908870	0.76	0.136	GMCL1	NM_178439	69910321	-1675
chr5	94981335	94981684	0.76	0.136	GPR150	NM_199243	94981735	-225
chr19	46459563	46459915	0.76	0.136	HNRPUL1	NM_144732	46460263	-524
chr7	64089549	64089898	0.76	0.136	H-plk	NM_015852	64088849	-874
chr17	22980962	22981511	0.76	0.136	LGALS9	BC110340	22982359	-1122
chr20	23062258	23062711	0.76	0.136	LOC200261	NM_182535	23061258	-1226
chr7	65503530	65503988	0.76	0.136	LOC285908	NM_181722	65502830	-929
chr2	232279979	232280328	0.76	0.136	MGC4771	BC069004	232279954	-199
chr11	59979757	59980312	0.76	0.136	MS4A1	BC002807	59979907	127
chr17	52686729	52687279	0.76	0.136	MSI2	NM_138962	52688929	-1925
chr2	191816574	191816939	0.76	0.136	MYO1B	NM_012223	191818374	-1617
chr17	37939276	37939736	0.76	0.136	NAGLU	NM_000263	37941476	-1970
chr17	35018999	35019548	0.76	0.136	NEUROD2	NM_006160	35017699	-1574
chr11	107597768	107598217	0.76	0.136	NPAT	NM_002519	107598507	514
chr11	7918243	7918592	0.76	0.136	OR10A3	NM_001003745	7917643	-774
chr9	124462266	124462825	0.76	0.136	OR1L1	NM_001005236	124463665	-1119
chr7	143457038	143457587	0.76	0.136	OR2A14	NM_001001659	143457138	174
chr11	56066909	56067258	0.76	0.136	OR5M11	NM_001005245	56067309	225
chr20	60246074	60246623	0.76	0.136	OSBPL2	NM_144498	60246974	-625
chr20	9768422	9768976	0.76	0.136	PAK7	NM_177990	9767522	-1177
chr11	66477956	66478410	0.76	0.136	PC	NM_000920	66478456	273
chr5	140241137	140241796	0.76	0.136	PCDHA13	NM_031865	140242037	-570
chr2	183095298	183095647	0.76	0.136	PDE1A	NM_005019	183095498	25
chr5	31673373	31674022	0.76	0.136	PDZD2	NM_178140	31675273	-1575
chr2	218842956	218843305	0.76	0.136	PNKD	NM_015488	218843456	-325
chr17	23710213	23710668	0.76	0.136	POLDIP2	NM_015584	23708693	-1747
chr2	232279979	232280328	0.76	0.136	PTMA	NM_002823	232281479	-1325
chr17	54125468	54125917	0.76	0.136	RAD51C	NM_058217	54124961	731
chr5	80290813	80291462	0.76	0.136	RASGRF2	NM_006909	80292313	-1175
chr5	125962831	125963380	0.76	0.136	RNUXA	NM_032177	125964531	-1425
chr11	56953299	56953648	0.76	0.136	SLC43A3	NM_017611	56951629	-1844
chr17	43288939	43289288	0.76	0.136	SP6	NM_199262	43288239	-874
chr11	64693482	64693931	0.76	0.136	SPDYC	NM_001008778	64694282	-575
chr11	18612796	18613145	0.76	0.136	SPTY2D1	NM_194285	18612596	-374
chr7	141124657	141125116	0.76	0.136	TAS2R4	NM_016944	141124757	129
chr17	54125468	54125917	0.76	0.136	TEX14	NM_198393	54124415	-1277
chr17	4620835	4621192	0.76	0.136	TM4SF5	NM_003963	4621935	-921
chr7	99356390	99356939	0.76	0.136	TRIM4	NM_033091	99355090	-1574
chr9	134811241	134811790	0.76	0.136	TSC1	NM_001008567	134809841	-1674
chr2	181552656	181553007	0.76	0.136	UBE2E3	NM_182678	181553356	-524
chr19	62659266	62659817	0.76	0.136	VN1R1	NM_020633	62659666	124
chr2	96293510	96294159	0.76	0.136	WDR39	NM_004804	96295610	-1775
chr19	61741228	61741577	0.76	0.136	ZFP28	NM_020828	61742128	-725
chr19	21963052	21963505	0.76	0.136	ZNF208	NM_007153	21963552	273
chr19	49359188	49359847	0.76	0.136	ZNF226	NM_015919	49361088	-1570
chr19	11936168	11936717	0.76	0.136	ZNF440L	NM_001012753	11936868	-425
chr7	64474602	64475151	0.76	0.136	ZNF92	NM_152626	64476202	-1325
chr15	83159114	83159563	0.75	0.136	ALPK3	NM_020778	83160914	-1575
chr6	31731026	31731375	0.75	0.136	APOM	NM_019101	31731649	-448
chr8	87179954	87180303	0.75	0.136	ATP6V0D2	BC065207	87180248	-119
chr6	31731026	31731375	0.75	0.136	BAT3	NM_080703	31728426	-2774
chr6	31742535	31742884	0.75	0.136	BAT4	NM_033177	31741142	-1567
chr10	49562120	49562569	0.75	0.136	C10orf64	BC034937	49562926	-581
chr15	34720097	34720548	0.75	0.136	C15orf41	NM_032499	34720097	225
chr8	124932507	124933056	0.75	0.136	C8ORFK23	NM_001039112	124933407	-625
chr8	61357230	61357779	0.75	0.136	CA8	NM_004056	61356508	-996
chr6	31742535	31742884	0.75	0.136	CSNK2B	BC112019	31741822	887
chr15	20505495	20505953	0.75	0.136	CYFIP1	NM_001033028	20507195	-1471
chr15	62126574	62127023	0.75	0.136	DAPK2	NM_014326	62125574	-1224
chr8	7320314	7320764	0.75	0.136	DEFB104A	NM_080389	7320014	-525
chr10	49054690	49055050	0.75	0.136	FRMPD2	NM_001017929	49054190	-680
chr6	27948692	27949241	0.75	0.136	HIST1H3I	NM_003533	27948078	-888
chr6	27948692	27949241	0.75	0.136	HIST1H4L	NM_003546	27949268	301
chr6	30017109	30017665	0.75	0.136	HLA-A	CR622028	30018303	-916
chr10	134199097	134199550	0.75	0.136	INPP5A	NM_005539	134201297	-1973
chr10	126478181	126478630	0.75	0.136	KIAA0157	NM_032182	126480381	-1975
chr6	31742535	31742884	0.75	0.136	LY6G5B	AJ245417	31746134	-3424
chr15	49818208	49818563	0.75	0.136	LYSMD2	NM_153374	49817608	-777
chr6	44202283	44202632	0.75	0.136	MRPL14	NM_032111	44203169	711
chr10	74322053	74322405	0.75	0.136	OIT3	NM_152635	74323344	-1115
chr6	49862866	49863216	0.75	0.136	PGK2	NM_138733	49862966	-75
chr10	74927358	74927907	0.75	0.136	PPP3CB	BC028049	74925765	-1867
chr6	117303868	117304317	0.75	0.136	RFXDC1	NM_173560	117305068	-975
chr15	54270922	54271471	0.75	0.136	RFXDC2	NM_022841	54269422	-1774
chr6	116887748	116888097	0.75	0.136	RP1-93H18.5	NM_001010919	116889248	-1325
chr15	82975714	82976163	0.75	0.136	SCAND2	NM_033640	82975712	226
chr10	108914882	108915332	0.75	0.136	SORCS1	NM_052918	108914282	-825
chr15	69807941	69808290	0.75	0.136	THSD4	NM_024817	69807941	174
chr6	44202283	44202632	0.75	0.136	TMEM63B	CR627460	44202628	-170
chr6	90120238	90120787	0.75	0.136	UBE2J1	NM_016021	90119338	-1174
chr10	74982904	74983357	0.75	0.136	USP54	NM_152586	74983104	-26
chr15	40537419	40537868	0.75	0.136	ZFP106	NM_022473	40537019	-624
chr8	28300696	28301154	0.75	0.136	ZNF395	NM_018660	28299896	-1029
chr22	22994965	22995514	0.73	0.136	KIAA0376	NM_015330	22996865	-1625
chr22	49387261	49387610	0.73	0.136	MAPK8IP2	NM_016431	49388427	-991
chr22	29198617	29199066	0.73	0.136	SEC14L3	NM_174975	29198017	-824
chr22	29806604	29807053	0.73	0.136	SMTN	NM_134270	29807304	-475
chr13	110769515	110769964	0.71	0.136	MGC35169	NM_152324	110771015	-1275
chr16	65511867	65512417	0.7	0.136	CDH16	AY358911	65510321	-1821
chr16	14975086	14975435	0.7	0.136	KIAA0251	BC045554	14976369	-1108
chr16	20662100	20662449	0.7	0.136	THUMPD1	BX640898	20660907	-1367
chr3	195573461	195573710	0.79	0.141	LRRC15	NM_130830	195571761	-1824
chrX	55309804	55310154	0.79	0.141	PAGE3	NM_001017931	55308004	-1975
chrX	12717213	12717472	0.79	0.141	PRPS2	NM_001039091	12719413	-2070
chr14	54728853	54729112	0.78	0.141	DLG7	NM_014750	54728149	-833
chr14	23966815	23967064	0.78	0.141	KIAA0323	NM_015299	23969015	-2075
chr12	100195847	100196099	0.78	0.141	UTP20	NM_014503	100198047	-2074
chr12	1607872	1608121	0.78	0.141	WNT5B	NM_032642	1608672	-675
chr1	43064035	43064297	0.77	0.141	ERMAP	BC099707	43063897	269
chr1	152218075	152218324	0.77	0.141	JTB	NM_006694	152217075	-1124
chr1	203593462	203593723	0.77	0.141	KLHDC8A	NM_018203	203592662	-930
chr1	226935991	226936240	0.77	0.141	RHOU	NM_021205	226937491	-1375
chr17	63815390	63815639	0.76	0.141	ARSG	NM_014960	63815190	324
chr7	133982301	133982559	0.76	0.141	BPGM	NM_199186	133982110	320
chr9	116412760	116413009	0.76	0.141	C9orf91	NM_153045	116413460	-575
chr11	3035547	3035796	0.76	0.141	CARS	NM_139273	3035247	-424
chr17	59329619	59329868	0.76	0.141	CSH1	BC020756	59327721	-2022
chr17	59329619	59329868	0.76	0.141	CSH2	CR620501	59327635	-2108
chr20	29308227	29309076	0.76	0.141	DEFB115	NM_001037730	29309127	-475
chr7	128255618	128255867	0.76	0.141	FLNC	NM_001458	128257718	-1975
chr17	10043393	10043643	0.76	0.141	GAS7	NM_201433	10042593	-925
chr20	42308421	42308680	0.76	0.141	GDAP1L1	NM_024034	42309321	-770
chr2	165188006	165188264	0.76	0.141	GRB14	NM_004490	165186606	-1529
chr5	177562513	177562764	0.76	0.141	HNRPAB	NM_031266	177564113	-1474
chr17	36346862	36347118	0.76	0.141	KRT23	BC028356	36347198	208
chr19	23734979	23735228	0.76	0.141	LOC388524	NM_001005472	23737655	-2551
chr5	177140383	177140735	0.76	0.141	LOC401222	XM_379380	177140020	539
chr5	177140383	177140735	0.76	0.141	LOC653316	BC101339	177140240	-319
chr19	59295860	59296114	0.76	0.141	NDUFA3	NM_004542	59297971	-1984
chr7	72063895	72064150	0.76	0.141	NSUN5C	NM_001039487	72063222	-800
chr5	177140383	177140735	0.76	0.141	NY-REN-7	NM_173663	177140283	-276
chr19	59295860	59296114	0.76	0.141	OSCAR	NM_206818	59295960	-27
chr2	43716250	43716599	0.76	0.141	PLEKHH2	BC063310	43717915	-1490
chr11	60431833	60432082	0.76	0.141	PRPF19	NM_014502	60430632	-1325
chr17	72825843	72826092	0.76	0.141	SEPT9	NM_006640	72827743	-1775
chr5	159366557	159366812	0.76	0.141	TTC1	NM_003314	159368757	-2072
chr7	5220225	5220474	0.76	0.141	WIPI2	NM_001033520	5220425	-75
chr19	23734979	23735228	0.76	0.141	ZNF681	NM_138286	23733479	-1624
chr8	62790795	62791044	0.75	0.141	ASPH	BC025236	62789681	-1238
chr6	116555789	116556151	0.75	0.141	COL10A1	NM_000493	116553989	-1981
chr8	22557520	22557769	0.75	0.141	FLJ14107	NM_025026	22555620	-2024
chr6	43090954	43091203	0.75	0.141	KLHDC3	BC001793	43090020	1058
chr6	43090954	43091203	0.75	0.141	MEA1	NM_014623	43089596	-1482
chr8	40874000	40874251	0.75	0.141	ZMAT4	BC019598	40874486	360
chr22	15453700	15453949	0.73	0.141	CESK1	NM_014406	15453700	-124
chr16	20495627	20495876	0.7	0.141	ACSM2	NM_182617	20495127	-624
chr16	1819026	1819275	0.7	0.141	FAHD1	BC020615	1818383	767
chr16	1819026	1819275	0.7	0.141	HAGH	NM_005326	1817163	-1987
chr16	82780163	82780427	0.7	0.141	LOC161931	NM_139174	82782244	-1949
chr16	66399277	66399526	0.7	0.141	RANBP10	NM_020850	66398056	-1345
chr16	82780163	82780427	0.7	0.141	TAF1C	NM_139353	82778163	-2132
chr16	66399277	66399526	0.7	0.141	TSNAXIP1	BC111018	66398527	874
chrX	69424486	69425135	0.63	0.141	KIF4A	NM_012310	69426686	-1875
chr12	26168613	26169370	0.62	0.141	BHLHB3	NM_030762	26169113	121
chr1	149956614	149957365	0.61	0.141	LOC645469	XM_371311	149956930	59
chr1	109034860	109035716	0.61	0.141	PRPF38B	BC053838	109036468	-1180
chr1	151116721	151117571	0.61	0.141	SMCP	NM_030663	151117421	-275
chr1	149956614	149957365	0.61	0.141	TNRC4	NM_007185	149955914	-1075
chr20	9442570	9443219	0.6	0.141	C20orf103	NM_012261	9443270	-375
chr4	176970776	176971628	0.6	0.141	GPM6A	NM_201591	176971176	-26
chr17	27371274	27371923	0.6	0.141	LRRC37B	AY386261	27372135	-536
chr5	58919332	58920181	0.6	0.141	PDE4D	NM_006203	58918032	-1724
chr4	111778957	111779806	0.6	0.141	PITX2	NM_153427	111777957	-1424
chr5	40713988	40715037	0.6	0.141	PTGER4	NM_000958	40715788	-1275
chr19	59003371	59003520	1.4	0.142	NALP12	NM_033297	59003771	325
chr9	115154265	115154414	1.43	0.145	BSPRY	NM_017688	115156365	-2025
chr3	46384436	46384685	0.75	0.157	CCR5	NM_000579	46386636	-2075
chrX	134798810	134799059	0.75	0.157	CT45-6	NM_001017438	134798910	-24
chr3	50317108	50317357	0.75	0.157	HYAL1	NM_153286	50316008	-1224
chr3	46384436	46384685	0.75	0.157	LOC653725	XM_929216	46386642	-2081
chr3	13438114	13438376	0.75	0.157	NUP210	NM_024923	13436809	-1436
chrX	96025662	96025911	0.75	0.157	RPA4	BC104013	96025691	95
chrX	134798810	134799059	0.75	0.157	SAGE1	NM_018666	134803450	-4515
chr3	48518565	48518814	0.75	0.157	SCOTIN	NM_016479	48516665	-2024
chr12	122018285	122018535	0.74	0.157	ABCB9	NM_203445	122016985	-1425
chr12	22089525	22089774	0.74	0.157	CMAS	NM_018686	22090425	-775
chr14	88129398	88129751	0.74	0.157	FLJ11806	NM_207662	88130498	-923
chr14	37136075	37136324	0.74	0.157	FOXA1	NM_004496	37134240	-1959
chr12	51495102	51495351	0.74	0.157	KRT4	NM_002272	51494602	-624
chr14	95186967	95187216	0.74	0.157	TCL6	NM_020554	95187267	-175
chr1	3657521	3657970	0.73	0.157	CCDC27	NM_152492	3658821	-1075
chr4	153675122	153675378	0.73	0.157	DKFZP434I0714	XM_929673	153676153	-903
chr1	22173804	22174053	0.73	0.157	ELA3B	NM_007352	22176004	-2075
chr1	159257857	159258108	0.73	0.157	F11R	NM_144502	159257557	-425
chr4	153675122	153675378	0.73	0.157	FBXW7	NM_033632	153675622	372
chr1	3657521	3657970	0.73	0.157	KIAA0495	NM_207306	3653050	-4695
chr18	17074400	17074952	0.73	0.157	KIAA1772	NM_024935	17076200	-1524
chr4	153675122	153675378	0.73	0.157	LOC646725	XM_933849	153676138	888
chr4	100715121	100715372	0.73	0.157	MTTP	NM_000253	100715003	243
chr4	80080187	80080445	0.73	0.157	PAQR3	NM_177453	80079581	-735
chr1	20267924	20268173	0.73	0.157	PLA2G5	BC036792	20269408	-1359
chr1	200190170	200190422	0.73	0.157	TIMM17A	BC015098	200191246	-950
chr1	148306686	148306936	0.73	0.157	VPS45A	BC012932	148306487	324
chr7	34764409	34764658	0.72	0.157	AAA1	NM_207290	34764409	-124
chr10	72102777	72103026	0.72	0.157	ADAMTS14	NM_139155	72102564	337
chr7	133862638	133862887	0.72	0.157	AKR1B10	NM_020299	133862938	-175
chr20	29775517	29775771	0.72	0.157	BCL2L1	NM_138578	29774317	-1327
chr11	8888776	8889025	0.72	0.157	C11orf17	NM_020642	8889276	-375
chr19	43517397	43517646	0.72	0.157	C19orf15	NM_021185	43518297	-775
chr19	46884636	46884885	0.72	0.157	CEACAM7	NM_006890	46883936	-824
chr7	89870031	89870280	0.72	0.157	CLDN12	BC068532	89870697	-541
chr19	53189558	53189807	0.72	0.157	ELSPBP1	NM_022142	53189742	-59
chr17	76001961	76002210	0.72	0.157	FLJ35220	NM_173627	76003561	-1475
chr7	149959874	149960223	0.72	0.157	GIMAP6	BC074744	149960219	170
chr20	55497589	55498038	0.72	0.157	HMG1L1	NM_001008735	55497489	-324
chr20	18724833	18725083	0.72	0.157	HSPC072	NM_014162	18722933	-2025
chr19	54213959	54214208	0.72	0.157	LHB	NM_000894	54212159	-1924
chr2	99285974	99286226	0.72	0.157	LOC129530	NM_174898	99284071	-2029
chr7	108311373	108311622	0.72	0.157	LOC154907	NM_001024607	108311873	375
chr5	159760438	159760695	0.72	0.157	LOC63920	NM_022090	159759638	-928
chr19	7645313	7645571	0.72	0.157	MCEMP1	NM_174918	7647513	-2071
chr7	101983479	101983728	0.72	0.157	MGC119295	NM_001031618	101983351	252
chr17	77452045	77452494	0.72	0.157	NPB	AF525737	77453416	-1146
chr2	42846733	42846982	0.72	0.157	OXER1	NM_148962	42844905	-1952
chr10	121640412	121640668	0.72	0.157	SEC23IP	NM_007190	121642212	-1672
chr9	129575275	129575524	0.72	0.157	SH2D3C	BX647905	129573394	-2005
chr2	934454	934703	0.72	0.157	SNTG2	NM_018968	936554	-1975
chr17	43539518	43539767	0.72	0.157	SNX11	NM_152244	43539918	-275
chr11	129532932	129533181	0.72	0.157	ST14	NM_021978	129534932	-1875
chr2	96239890	96240139	0.72	0.157	STARD7	NM_139267	96238290	-1724
chr11	66545666	66545915	0.72	0.157	SYT12	NM_177963	66547466	-1675
chr5	114990095	114990451	0.72	0.157	TICAM2	NM_021649	114989610	-663
chr5	114990095	114990451	0.72	0.157	TMED7	BC019349	114989621	-652
chr17	18160942	18161191	0.72	0.157	TOP3A	NM_004618	18159046	-2020
chr17	52347413	52347662	0.72	0.157	TRIM25	NM_005082	52346408	-1129
chr2	10063809	10064058	0.72	0.157	UNQ5830	NM_207480	10063609	-324
chr8	22075212	22075561	0.71	0.157	BMP1	NM_006128	22078834	-3447
chr8	22075212	22075561	0.71	0.157	LGI3	NM_139278	22070289	-5097
chr8	22075212	22075561	0.71	0.157	SFTPC	BC005913	22075255	131
chr3	114221650	114222299	0.71	0.162	C3orf17	CR749341	114221270	-704
chr3	185026559	185027208	0.71	0.162	MAP6D1	NM_024871	185026059	-824
chr12	10466061	10466618	0.7	0.162	KLRC3	NM_007333	10464461	-1878
chr14	19317439	19318094	0.7	0.162	OR4M1	NM_001005500	19318321	-554
chr14	73251982	73252839	0.7	0.162	PNMA1	NM_006029	73250881	-1529
chr14	57780145	57780997	0.7	0.162	PSMA3	NM_152132	57781345	-774
chr14	20221411	20222060	0.7	0.162	RNASE4	NM_194430	20222211	-475
chr1	152460979	152461634	0.69	0.162	C1orf43	BC006514	152459724	-1582
chr4	56508093	56508849	0.69	0.162	CEP135	NM_025009	56509793	-1322
chr4	171162091	171162540	0.69	0.162	MFAP3L	NM_001009554	171161491	-824
chr18	55716231	55716782	0.69	0.162	PMAIP1	NM_021127	55718216	-1709
chr21	42608375	42608924	0.69	0.162	TFF3	BC017859	42608588	-61
chr1	152460979	152461634	0.69	0.162	UBAP2L	NM_014847	152460066	1240
chr11	82847854	82848614	0.68	0.162	DLG2	NM_175892	82846854	-1380
chr2	74608527	74609176	0.68	0.162	DQX1	NM_133637	74606826	-2025
chr7	13996689	13997338	0.68	0.162	ETV1	X87175	13997399	385
chr2	74608527	74609176	0.68	0.162	HTRA2	NM_145074	74610039	-1187
chr19	59568380	59568836	0.68	0.162	LAIR1	CR602665	59568414	-194
chr19	59794924	59795673	0.68	0.162	LILRA1	NM_006863	59796924	-1625
chr20	48779487	48780236	0.68	0.162	PARD6B	NM_032521	48781487	-1625
chr2	170257320	170257969	0.68	0.162	PHOSPHO2	NM_001008489	170259220	-1575
chr9	21022335	21022893	0.68	0.162	PTPLAD2	CR608542	21021640	-974
chr10	121285635	121286184	0.68	0.162	RGS10	NM_002925	121286035	125
chr20	42585140	42585796	0.68	0.162	SERINC3	NM_198941	42584140	-1328
chr19	63052580	63053229	0.68	0.162	ZNF587	NM_032828	63053080	-175
chr8	139233729	139234378	0.67	0.162	C8ORFK32	NM_015912	139233829	-224
chr8	66718627	66719376	0.67	0.162	MTFR1	NM_014637	66719527	-525
chr15	59309828	59310477	0.67	0.162	RORA	NM_134261	59308794	-1358
chr8	93144767	93145424	0.67	0.162	RUNX1T1	NM_004349	93144367	-728
chrX	118913799	118914150	0.75	0.164	AKAP14	NM_178813	118913963	11
chrX	15242408	15243067	0.75	0.164	ASB11	NM_001012428	15242590	-147
chr3	101018477	101019036	0.75	0.164	C3orf26	NM_032359	101019370	-613
chr3	139198147	139198708	0.75	0.164	CLDN18	NM_001002026	139200347	-1919
chrX	151629003	151629461	0.75	0.164	CSAG2	NM_004909	151628403	-829
chrX	30505435	30506089	0.75	0.164	CXorf21	NM_025159	30505835	73
chrX	149363277	149363826	0.75	0.164	CXorf6	NM_005491	149364377	-825
chr3	190370856	190371405	0.75	0.164	FAM79B	NM_198485	190372456	-1325
chr3	131633345	131633698	0.75	0.164	FLJ35880	NM_153264	131633445	76
chr3	128782670	128783119	0.75	0.164	GPR175	NM_016372	128781970	-924
chrX	103695951	103696400	0.75	0.164	IL1RAPL2	NM_017416	103697651	-1475
chrX	56274856	56275205	0.75	0.164	KLF8	BX641066	56275631	-600
chrX	151629003	151629461	0.75	0.164	LOC653310	XM_931778	151633751	-4519
chr3	195875800	195876249	0.75	0.164	LSG1	BC068500	195874209	-1815
chrX	151629003	151629461	0.75	0.164	MAGEA2	BC108720	151633736	-4504
chrX	43626925	43627374	0.75	0.164	MAOB	NM_000898	43626625	-524
chrX	19411515	19412067	0.75	0.164	MAP3K15	NM_001001671	19410315	-1476
chr3	153468218	153468867	0.75	0.164	MBNL1	NM_207292	153468518	24
chrX	153687257	153687706	0.75	0.164	MPP1	NM_002436	153686957	-524
chr3	48699638	48699987	0.75	0.164	NCKIPSD	NM_184231	48698338	-1474
chr3	99370133	99370686	0.75	0.164	OR5H15	NM_001005515	99370233	176
chrX	133333707	133334063	0.75	0.164	PHF6	NM_032458	133335007	-1122
chr3	87408227	87408579	0.75	0.164	POU1F1	NM_000306	87408427	24
chrX	53466863	53467212	0.75	0.164	RIBC1	NM_001031745	53466614	423
chr3	127168517	127169166	0.75	0.164	ROPN1B	NM_001012337	127170717	-1875
chrX	47746577	47747126	0.75	0.164	RP11-38O23.2	NM_205856	47748677	-1825
chr3	124403098	124403447	0.75	0.164	SEC22L2	NM_012430	124403498	-225
chr3	4318170	4318626	0.75	0.164	SETMAR	AK222734	4320052	-1654
chrX	53466863	53467212	0.75	0.164	SMC1L1	NM_006306	53466343	-694
chrX	47746577	47747126	0.75	0.164	ZNF21	BC106875	47747985	1133
chrX	46189502	46190051	0.75	0.164	ZNF673	AK096413	46191675	-1898
chr14	24047511	24047863	0.74	0.164	CMA1	NM_001836	24047311	-376
chr14	58173111	58173760	0.74	0.164	DACT1	NM_016651	58174611	-1175
chr12	127902833	127903182	0.74	0.164	GLT1D1	BC043528	127903931	-923
chr14	52328833	52329295	0.74	0.164	GNPNAT1	NM_198066	52328133	-931
chr12	12934322	12934779	0.74	0.164	GPRC5A	NM_003979	12935222	-671
chr14	30097264	30097813	0.74	0.164	KIAA1333	NM_017769	30098127	-588
chr12	51361649	51361998	0.74	0.164	KRT1	NM_006121	51360446	-1377
chr12	31836042	31836491	0.74	0.164	LOC440093	NM_001013699	31836442	175
chr14	41145089	41145442	0.74	0.164	LRFN5	NM_152447	41147089	-1823
chr14	66022562	66022921	0.74	0.164	MGC88374	NM_001004331	66022861	-119
chr14	21172838	21173294	0.74	0.164	OR10G2	NM_001005466	21172838	-228
chr14	22303570	22303919	0.74	0.164	OXA1L	NM_005015	22305570	-1825
chr12	26001428	26001780	0.74	0.164	RASSF8	NM_007211	26003228	-1624
chr12	112890199	112890648	0.74	0.164	RBM19	NM_016196	112888499	-1924
chr14	91857677	91858026	0.74	0.164	SLC24A4	NM_153648	91858677	-825
chr21	14566790	14567146	0.73	0.164	ABCC13	NM_172026	14567990	-1022
chr21	42511170	42511619	0.73	0.164	ABCG1	NM_016818	42512335	-940
chr4	100462381	100462842	0.73	0.164	ADH1B	NM_000668	100461581	-1030
chr1	201321389	201321838	0.73	0.164	ADORA1	NM_000674	201326404	-4790
chr4	82170142	82170602	0.73	0.164	BMP3	NM_001201	82171142	-770
chr18	19272126	19272575	0.73	0.164	C18orf45	NM_032933	19271923	-427
chr1	229541104	229541853	0.73	0.164	C1orf124	AK027317	229540633	845
chr4	140155392	140155844	0.73	0.164	CCRN4L	NM_012118	140156392	-774
chr1	201423100	201423549	0.73	0.164	CHI3L1	NM_001276	201422500	-824
chr1	11789583	11790032	0.73	0.164	CLCN6	NM_021737	11788880	927
chr1	165789880	165790337	0.73	0.164	CREG1	NM_003851	165789680	-428
chr1	159984904	159985553	0.73	0.164	DUSP12	BC006286	159986183	-954
chr1	203868123	203868479	0.73	0.164	ELK4	NM_021795	203868623	322
chr1	229541104	229541853	0.73	0.164	EXOC8	NM_175876	229540201	-1277
chr1	3530115	3530464	0.73	0.164	FAM79A	NM_182752	3531415	-1125
chr1	159739943	159740292	0.73	0.164	FCGR2A	NM_021642	159741843	-1725
chr1	753649	753998	0.73	0.164	FLJ22639	BC017762	752765	-1058
chr1	176776953	176777302	0.73	0.164	FLJ35530	NM_207467	176778553	-1425
chr4	4111667	4112217	0.73	0.164	FLJ39257	NM_001039798	4111767	175
chr1	245342442	245342791	0.73	0.164	FLJ45717	NM_207401	245342342	-274
chr1	169326259	169326609	0.73	0.164	FMO3	NM_006894	169326659	-225
chr1	169549709	169550266	0.73	0.164	FMO4	BC002780	169549996	-8
chr1	145839659	145840215	0.73	0.164	GJA8	NM_005267	145841559	-1622
chr1	215869917	215870273	0.73	0.164	GPATC2	BC042193	215870984	889
chr1	183553584	183553933	0.73	0.164	IVNS1ABP	NM_016389	183553084	-674
chr1	234113263	234113714	0.73	0.164	LYST	NM_001005736	234113563	74
chr4	6763055	6763504	0.73	0.164	MRFAP1L1	BC066897	6762507	-772
chr1	150003964	150004517	0.73	0.164	MRPL9	NM_031420	150002664	-1576
chr1	11789583	11790032	0.73	0.164	MTHFR	NM_005957	11788569	-1238
chr21	41718123	41718575	0.73	0.164	MX1	NM_002462	41720023	-1674
chr1	201321389	201321838	0.73	0.164	MYOG	NM_002479	201321789	175
chr4	120276384	120276936	0.73	0.164	MYOZ2	BC005195	120276514	146
chr1	203063504	203063953	0.73	0.164	NFASC	NM_015090	203064404	-675
chr1	115684180	115684535	0.73	0.164	NGFB	NM_002506	115682380	-1977
chr4	56198422	56198871	0.73	0.164	NMU	NM_006681	56197222	-1424
chr1	143919370	143919919	0.73	0.164	NOTCH2NL	NM_203458	143920470	-825
chr1	150003964	150004517	0.73	0.164	OAZ3	NM_016178	150005754	-1513
chr1	245902666	245903215	0.73	0.164	OR13G1	NM_001005487	245902966	25
chr1	246911728	246912177	0.73	0.164	OR5BU1	NM_001004734	246912228	275
chr4	96978365	96978816	0.73	0.164	PDHA2	NM_005390	96980265	-1674
chr1	149437095	149437444	0.73	0.164	PIP5K1A	BC007833	149437652	-382
chr1	53298372	53298821	0.73	0.164	PODN	AY358294	53300441	-1844
chr1	201286133	201286582	0.73	0.164	PPFIA4	NM_015053	201286933	-575
chr1	155003297	155003846	0.73	0.164	PRCC	NM_199416	155003897	-325
chr1	150277235	150277794	0.73	0.164	S100A11	NM_005620	150276135	-1379
chr1	215869917	215870273	0.73	0.164	SPATA17	NM_138796	215871317	-1222
chr21	33022705	33023064	0.73	0.164	SYNJ1	NM_003895	33022148	-736
chr1	177826747	177827101	0.73	0.164	TDRD5	NM_173533	177827647	-723
chr4	187225602	187226151	0.73	0.164	TLR3	NM_003265	187227302	-1425
chr1	12044120	12044469	0.73	0.164	TNFRSF8	NM_001243	12046020	-1725
chr1	158499303	158499656	0.73	0.164	WDR42A	BC111063	158498839	-640
chr5	35084956	35085411	0.72	0.164	AGXT2	NM_031900	35083756	-1427
chr2	74611627	74612076	0.72	0.164	AUP1	NM_181576	74610395	-1456
chr19	46626675	46627024	0.72	0.164	B3GNT8	NM_198540	46626475	-374
chr11	66033194	66033643	0.72	0.164	BBS1	AK027645	66033121	297
chr10	122600084	122600533	0.72	0.164	BRWD2	NM_018117	122600684	-375
chr11	36252885	36253239	0.72	0.164	C11orf55	NM_207428	36251485	-1577
chr5	159731807	159732257	0.72	0.164	C1QTNF2	NM_031908	159730207	-1825
chr2	109727180	109727733	0.72	0.164	C2orf26	BC036652	109729176	-1719
chr2	44440406	44441055	0.72	0.164	C2orf34	BC029359	44442594	-1863
chr9	85761721	85762173	0.72	0.164	C9orf64	NM_032307	85761721	-226
chr9	139890761	139891110	0.72	0.164	CACNA1B	NM_000718	139892061	-1125
chr2	152665567	152665920	0.72	0.164	CACNB4	NM_000726	152663790	-1953
chr2	27291661	27292024	0.72	0.164	CAD	NM_004341	27293761	-1918
chr5	43448329	43448985	0.72	0.164	CCL28	NM_148672	43448229	-428
chr19	46949640	46950191	0.72	0.164	CEACAM6	M18728	46951336	-1420
chr2	131073252	131073701	0.72	0.164	CFC1	BC110080	131073491	14
chr7	142722140	142722689	0.72	0.164	CLCN1	NM_000083	142723340	-925
chr17	43470651	43471105	0.72	0.164	COPZ2	NM_016429	43470151	-727
chr5	134944568	134945024	0.72	0.164	CXCL14	NM_004887	134942868	-1928
chr2	219989142	219989591	0.72	0.164	DES	NM_001927	219991342	-1975
chr10	128656954	128657403	0.72	0.164	DOCK1	NM_001380	128658954	-1775
chr2	73375839	73376201	0.72	0.164	EGR4	NM_001965	73374118	-1902
chr5	139907055	139907504	0.72	0.164	EIF4EBP3	NM_003732	139907434	-154
chr17	15408272	15408724	0.72	0.164	FAM18B2	NM_145301	15407570	-928
chr10	105203465	105204114	0.72	0.164	FAM26B	NM_015916	105202065	-1724
chr10	88842732	88843186	0.72	0.164	FAM35A	NM_019054	88844932	-1973
chr11	71174016	71174569	0.72	0.164	FAM86C	BC032519	71176215	-1922
chr17	18588063	18588520	0.72	0.164	FBXW10	AL136822	18588112	179
chr19	62644889	62645338	0.72	0.164	FLJ16360	NM_001023561	62646589	-1475
chr5	16562238	16562587	0.72	0.164	FLJ20152	BC073132	16561941	-471
chr2	200526484	200527038	0.72	0.164	FLJ22555	NM_024520	200528284	-1523
chr20	30703941	30704290	0.72	0.164	FLJ33706	NM_182584	30703341	-774
chr7	131984192	131984643	0.72	0.164	FLJ40288	NM_173682	131984092	325
chr17	14638025	14638480	0.72	0.164	FLJ45831	NM_001001684	14636625	-1627
chr9	99654469	99654918	0.72	0.164	FOXE1	NM_004473	99655357	-663
chr2	231498185	231498534	0.72	0.164	GPR55	NM_005683	231498185	-174
chr2	127129553	127129902	0.72	0.164	GYPC	BC106051	127130148	-420
chr9	98250407	98250856	0.72	0.164	HABP4	CR613789	98252257	-1625
chr2	26321824	26322173	0.72	0.164	HADHA	NM_000182	26320993	-1005
chr2	26321824	26322173	0.72	0.164	HADHB	BC030824	26321338	660
chr7	27108819	27109268	0.72	0.164	HOXA2	NM_006735	27108919	-124
chr17	44059516	44059865	0.72	0.164	HOXB9	NM_024017	44058716	-974
chr2	204509347	204509697	0.72	0.164	ICOS	NM_012092	204509747	-225
chr11	302052	302401	0.72	0.164	IFITM1	NM_003641	303852	-1625
chr17	23685912	23686261	0.72	0.164	IFT20	AY224601	23686590	503
chr11	111542250	111542900	0.72	0.164	IL18	NM_001562	111540050	-2525
chr2	113544365	113544814	0.72	0.164	IL1F10	NM_032556	113546365	-1775
chr2	128001914	128002463	0.72	0.164	IWS1	AK056881	128000533	-1655
chr20	42250732	42251185	0.72	0.164	JPH2	NM_175913	42249632	-1326
chr11	29996200	29996549	0.72	0.164	KCNA4	NM_002233	29995064	-1310
chr7	36157260	36157909	0.72	0.164	KIAA1706	NM_030636	36159360	-1775
chr2	176575664	176576015	0.72	0.164	KIAA1715	NM_030650	176575264	-575
chr17	36878564	36878918	0.72	0.164	KRTHA2	NM_002278	36877164	-1577
chr10	126138901	126139359	0.72	0.164	LHPP	BC110344	126140378	-1248
chr19	63506867	63507216	0.72	0.164	LOC113386	BC011670	63508551	-1509
chr11	15126129	15126487	0.72	0.164	LOC387755	NM_001031853	15127229	-921
chr20	35350264	35350721	0.72	0.164	MANBAL	NM_022077	35351464	-971
chr5	89888672	89889121	0.72	0.164	MASS1	NM_032119	89890372	-1475
chr2	85618298	85618747	0.72	0.164	MAT2A	NM_005911	85619798	-1275
chr7	141341847	141342301	0.72	0.164	MGAM	NM_004668	141342147	-73
chr11	65813348	65813697	0.72	0.164	MGC33486	NM_153266	65815916	-2393
chr5	56239967	56240416	0.72	0.164	MGC33648	NM_153706	56240856	-664
chr7	77814094	77814556	0.72	0.164	MGC34774	NM_203308	77814494	-169
chr11	102001573	102001926	0.72	0.164	MMP20	NM_004771	102001273	-476
chr2	27847614	27847963	0.72	0.164	MRPL33	BC090047	27848087	-298
chr19	44112187	44112736	0.72	0.164	MRPS12	BC006424	44113027	-565
chr11	59857630	59858279	0.72	0.164	MS4A6E	BC101783	59858870	-915
chr17	45219969	45220318	0.72	0.164	MYST2	NM_007067	45221069	-925
chr2	15619805	15620166	0.72	0.164	NAG	NM_015909	15618905	-1080
chr7	102577841	102578190	0.72	0.164	NAPE-PLD	NM_198990	102576741	-1274
chr5	32745321	32745670	0.72	0.164	NPR3	M59305	32747296	-1800
chr2	18634619	18634976	0.72	0.164	NT5C1B	NM_033253	18634319	-478
chr2	11728076	11728429	0.72	0.164	NTSR2	NM_012344	11727876	-376
chr19	43088420	43088770	0.72	0.164	NYD-SP11	XM_371164	43089151	556
chr9	106419906	106420262	0.72	0.164	OR13C9	NM_001001956	106420306	222
chr9	124329493	124330149	0.72	0.164	OR1N1	NM_012363	124329393	-428
chr7	143262358	143262910	0.72	0.164	OR2F2	NM_001004685	143263258	-624
chr11	48466920	48467369	0.72	0.164	OR4A47	NM_001005512	48466920	224
chr11	55994049	55994499	0.72	0.164	OR5M3	NM_001004742	55994549	275
chr11	55899775	55900133	0.72	0.164	OR8U1	NM_001005204	55899675	279
chr11	55899775	55900133	0.72	0.164	OR8U8	NM_001013356	55899675	279
chr11	57643492	57643943	0.72	0.164	OR9I1	NM_001005211	57643492	-225
chr5	140778520	140778969	0.72	0.164	PCDHGA11	NM_032092	140780720	-1975
chr5	140844324	140844873	0.72	0.164	PCDHGC3	BC042650	140844832	-233
chr5	140844324	140844873	0.72	0.164	PCDHGC4	NM_032406	140844924	-325
chr2	10872211	10872560	0.72	0.164	PDIA6	NM_005742	10870411	-1974
chr19	45555188	45555737	0.72	0.164	PLD3	NM_012268	45557388	-1925
chr7	131984192	131984643	0.72	0.164	PLXNA4B	NM_181775	131983987	-430
chr2	44248903	44249252	0.72	0.164	PPM1B	NM_177969	44249503	-425
chr2	44440406	44441055	0.72	0.164	PREPL	NM_006036	44441317	586
chr2	219405956	219406405	0.72	0.164	PRKAG3	NM_017431	219404756	-1424
chr17	35389594	35389943	0.72	0.164	PSMD3	NM_002809	35390585	-816
chr19	5572063	5572412	0.72	0.164	SAFB	NM_002967	5574163	-1925
chr20	49853621	49854077	0.72	0.164	SALL4	NM_020436	49852421	-1428
chr17	23721652	23722101	0.72	0.164	SARM1	NM_015077	23723252	-1375
chr19	44112187	44112736	0.72	0.164	SARS2	BC042912	44113230	768
chr10	82286837	82287188	0.72	0.164	SH2D4B	NM_207372	82287637	-624
chr19	43088420	43088770	0.72	0.164	SIPA1L3	NM_015073	43089707	-1112
chr2	172459379	172459838	0.72	0.164	SLC25A12	NM_003705	172458979	-629
chr2	27291661	27292024	0.72	0.164	SLC5A6	NM_021095	27288575	-3267
chr11	124047349	124047706	0.72	0.164	SPA17	NM_017425	124048949	-1421
chr20	43609030	43609479	0.72	0.164	SPINLW1	BC053369	43609437	182
chr20	43023328	43023780	0.72	0.164	STK4	NM_006282	43028533	-4979
chr7	56098851	56099209	0.72	0.164	SUMF2	NM_015411	56099451	-421
chr11	111542250	111542900	0.72	0.164	TEX12	NM_031275	111543304	-729
chr9	81376197	81376746	0.72	0.164	TLE4	BC045650	81376507	-35
chr7	47547124	47547483	0.72	0.164	TNS3	NM_022748	47545724	-1579
chr20	43023328	43023780	0.72	0.164	TOMM34	NM_006809	43022528	-1026
chr11	8016855	8017204	0.72	0.164	TUB	BC075032	8016963	66
chr20	7948793	7949353	0.72	0.164	TXNDC13	NM_021156	7948393	-680
chr11	5489129	5489683	0.72	0.164	UBQLN3	BC036743	5487744	-1662
chr9	138780186	138780635	0.72	0.164	UNQ2541	BC035124	138780528	117
chr10	114194805	114195362	0.72	0.164	VTI1A	NM_145206	114197005	-1921
chr17	23721652	23722101	0.72	0.164	VTN	NM_000638	23721844	-32
chr20	42775798	42776253	0.72	0.164	WISP2	BC058074	42776937	-911
chr11	65813348	65813697	0.72	0.164	YIF1A	CR614462	65813196	-326
chr2	219779085	219779534	0.72	0.164	ZFAND2B	AK091345	219779758	-448
chr19	42733247	42733596	0.72	0.164	ZNF540	NM_152606	42734147	-725
chr15	98700063	98700415	0.71	0.164	ADAMTS17	NM_139057	98699650	-589
chr6	111301979	111302428	0.71	0.164	AMD1	NM_001634	111302679	-475
chr6	26530225	26530577	0.71	0.164	BTN2A3	NM_024018	26530325	76
chr8	86477794	86478249	0.71	0.164	CA1	NM_001738	86477594	-427
chr8	139996418	139996867	0.71	0.164	COL22A1	NM_152888	139995418	-1224
chr6	32049224	32049773	0.71	0.164	DOM3Z	BC019083	32048200	-1298
chr8	28405103	28405552	0.71	0.164	FZD3	NM_017412	28407691	-2363
chr15	24571651	24572100	0.71	0.164	GABRB3	NM_021912	24570020	-1855
chr6	32272378	32272727	0.71	0.164	GPSM3	NM_022107	32271278	-1274
chr6	25834415	25834764	0.71	0.164	HIST1H2AA	NM_170745	25834769	179
chr6	25834415	25834764	0.71	0.164	HIST1H2BA	NM_170610	25835115	-525
chr6	39306304	39307058	0.71	0.164	KCNK5	BC060793	39305229	-1452
chr8	136537397	136537746	0.71	0.164	KHDRBS3	BC068536	136538883	-1311
chr15	97607247	97607708	0.71	0.164	LRRC28	NM_144598	97609174	-1696
chr6	29731187	29731638	0.71	0.164	MOG	NM_206814	29732787	-1374
chr6	44342103	44342452	0.71	0.164	NFKBIE	U91616	44341503	-774
chr6	47862020	47862678	0.71	0.164	OPN5	NM_001030051	47862820	-471
chr6	29451447	29451996	0.71	0.164	OR12D3	NM_030959	29451047	-674
chr6	29121953	29122410	0.71	0.164	OR2W1	NM_030903	29120951	-1230
chr8	107738269	107738724	0.71	0.164	OXR1	NM_181354	107739269	-772
chr15	70345923	70346572	0.71	0.164	PARP6	NM_020213	70346423	175
chr8	42183851	42184200	0.71	0.164	PLAT	BC007231	42184223	197
chr15	19336975	19337324	0.71	0.164	POTE15	BC066981	19336671	-478
chr6	100160770	100161222	0.71	0.164	PRDM13	NM_021620	100161370	-374
chr8	54926520	54927069	0.71	0.164	RGS20	NM_170587	54926920	-125
chr6	44342103	44342452	0.71	0.164	RP11-444E17.5	XM_496810	44346457	-4179
chr6	159341886	159342239	0.71	0.164	RSHL2	NM_031924	159341186	-876
chr6	117044159	117044608	0.71	0.164	RSHL3	BC106949	117044356	27
chr8	67847915	67848264	0.71	0.164	SGK3	NM_170709	67850015	-1925
chr8	19214282	19214831	0.71	0.164	SH2D4A	NM_022071	19215482	-925
chr6	101019172	101019621	0.71	0.164	SIM1	NM_005068	101018272	-1124
chr8	20084997	20085354	0.71	0.164	SLC18A1	NM_003053	20084997	-178
chr8	82918238	82918887	0.71	0.164	SNX16	NM_152837	82916990	-1572
chr15	36330407	36330856	0.71	0.164	SPRED1	NM_152594	36331807	-1175
chr8	110168699	110169252	0.71	0.164	TRHR	NM_003301	110168899	76
chr15	97607247	97607708	0.71	0.164	TTC23	AF411456	97607302	-175
chr15	62578471	62578920	0.71	0.164	ZNF609	NM_015042	62578671	24
chr22	24043788	24044137	0.69	0.164	CTA-246H3.1	NM_001013618	24043887	75
chr22	37297135	37297690	0.69	0.164	DMC1	NM_007068	37296135	-1277
chr13	71339231	71339681	0.68	0.164	DACH1	NM_080760	71339331	-125
chr13	72530142	72530497	0.68	0.164	KLF5	NM_001730	72531142	-822
chr13	45656111	45656563	0.68	0.164	LCP1	NM_002298	45654395	-1942
chr13	45174146	45174701	0.68	0.164	SPERT	NM_152719	45174446	-22
chr13	32658616	32659174	0.68	0.164	STARD13	NM_178007	32658216	-679
chr16	30813604	30814061	0.66	0.164	BCL7C	BC058863	30813124	-708
chr16	30813604	30814061	0.66	0.164	CTF1	NM_001330	30815428	-1595
chr16	56839670	56840132	0.66	0.164	HSPC065	NM_014157	56841363	-1462
chr16	69822870	69823227	0.66	0.164	HYDIN	NM_017558	69822070	-978
chr16	29276633	29277182	0.66	0.164	LOC400509	NM_001012391	29277933	-1025
chr3	142431171	142431420	0.71	0.171	ACPL2	NM_001037172	142433371	-2075
chr3	57235295	57235551	0.71	0.171	APPL	BC028599	57236804	-1381
chrX	128739440	128739692	0.71	0.171	CXorf9	NM_018990	128741640	-2074
chrX	152796344	152796593	0.71	0.171	L1CAM	NM_024003	152794505	-1963
chrX	152796344	152796593	0.71	0.171	LCA10	NM_001039768	152799320	-2851
chr3	49917174	49917423	0.71	0.171	MST1R	NM_002447	49916074	-1224
chr3	126137570	126137919	0.71	0.171	MUC13	NM_033049	126136270	-1474
chr3	9970975	9971224	0.71	0.171	PRRT3	BC040508	9969078	-2021
chr3	135005890	135006345	0.71	0.171	SRPRB	BC063001	135007354	-1236
chr3	55498202	55498451	0.71	0.171	WNT5A	NM_003392	55496371	-1955
chr12	110687328	110687579	0.7	0.171	ALDH2	NM_000690	110688728	-1274
chr12	8273364	8273613	0.7	0.171	FAM90A1	NM_018088	8271464	-2024
chr12	16652598	16652848	0.7	0.171	LMO3	NM_001001395	16652291	-432
chr14	36200455	36200804	0.7	0.171	PAX9	NM_006194	36200655	-25
chr14	67067784	67068033	0.7	0.171	PLEKHH1	NM_020715	67069784	-1875
chr12	15364553	15364810	0.7	0.171	PTPRO	BC035960	15366743	-2061
chr14	23810083	23810332	0.7	0.171	RABGGTA	NM_004581	23810583	375
chr14	19953120	19953380	0.7	0.171	TEP1	NM_007110	19951420	-1830
chr12	6670586	6670835	0.7	0.171	ZNF384	NM_001039920	6668930	-1780
chr1	36689039	36689288	0.69	0.171	C1orf102	NM_206837	36688639	-524
chr4	186583562	186583811	0.69	0.171	C4orf20	NM_018359	186584062	375
chr21	36678258	36678507	0.69	0.171	CHAF1B	NM_005441	36679558	-1175
chr1	182274499	182274748	0.69	0.171	GLT25D2	BC035672	182273498	-1125
chr21	34658292	34658641	0.69	0.171	KCNE2	BC093892	34658241	225
chr1	176207173	176207424	0.69	0.171	LZTR2	BC009106	176205971	-1327
chr1	246701074	246701334	0.69	0.171	OR2T3	NM_001005495	246703274	-2070
chr1	17319617	17319866	0.69	0.171	PADI2	NM_007365	17318517	-1224
chr4	70760767	70761125	0.69	0.171	SULT1E1	NM_005420	70760459	-487
chr1	6607238	6607487	0.69	0.171	THAP3	BC092427	6607511	-148
chr1	144148345	144148594	0.69	0.171	TXNIP	NM_006472	144149938	-1468
chr2	201924321	201924570	0.68	0.171	ALS2CR12	NM_139163	201924421	-24
chr11	129443310	129443567	0.68	0.171	APLP2	NM_001642	129445010	-1571
chr20	43890760	43891009	0.68	0.171	C20orf161	NM_152897	43895876	-4991
chr9	88063939	88064188	0.68	0.171	C9orf153	NM_001010907	88064339	275
chr20	58002623	58002872	0.68	0.171	CDH26	BC062570	58004811	-2063
chr20	29458951	29459201	0.68	0.171	DEFB121	NM_001011878	29457651	-1425
chr2	29152357	29152712	0.68	0.171	FLJ34931	NM_001029883	29150631	-1903
chr17	37198376	37198625	0.68	0.171	JUP	NM_021991	37196475	-2025
chr5	270458	270911	0.68	0.171	LOC133957	NM_145265	271297	612
chr11	117905233	117905482	0.68	0.171	LOC143941	XM_932933	117905974	-616
chr9	35780205	35780458	0.68	0.171	NPR2	NM_003995	35782405	-2073
chr11	6852254	6852616	0.68	0.171	OR10A4	NM_207186	6854454	-2019
chr11	6760644	6760893	0.68	0.171	OR2AG1	NM_001004489	6762844	-2075
chr11	59001681	59001930	0.68	0.171	OR4D10	NM_001004705	59001478	327
chr11	58031654	58031903	0.68	0.171	OR5B21	NM_001005218	58032154	375
chr19	10075825	10076188	0.68	0.171	PPAN	NM_020230	10077964	-1957
chr17	59256341	59256590	0.68	0.171	PSMC5	NM_002805	59258541	-2075
chr19	1799951	1800207	0.68	0.171	REXO1	BC032244	1799452	-627
chr11	66578796	66579259	0.68	0.171	RHOD	NM_014578	66580896	-1868
chr19	43616379	43616628	0.68	0.171	RYR1	J05200	43616202	301
chr5	270458	270911	0.68	0.171	SDHA	BC041016	271400	-715
chr5	138490947	138491296	0.68	0.171	SIL1	NM_022464	138491447	325
chr11	66245546	66245795	0.68	0.171	SPTBN2	NM_006946	66245446	-224
chr17	9421587	9421839	0.68	0.171	STX8	NM_004853	9420000	-1713
chr19	40930057	40930313	0.68	0.171	TMEM149	NM_024660	40925191	-4994
chr11	117905233	117905482	0.68	0.171	TMEM25	AK075437	117907113	-1755
chr20	43890760	43891009	0.68	0.171	TNNC2	NM_003279	43889360	-1524
chr19	53000573	53000822	0.68	0.171	TPRX1	NM_198479	52998673	-2024
chr19	40930057	40930313	0.68	0.171	U2AF1L4	BC021186	40928146	-2039
chr11	73372437	73372686	0.68	0.171	UCP2	NM_003355	73371537	-1024
chr17	9421587	9421839	0.68	0.171	WDR16	NM_145054	9420711	1002
chr6	33789382	33789641	0.67	0.171	C6orf125	NM_032340	33787482	-2029
chrY	57737539	57737897	0.65	0.171	IL9R	NM_176786	57739639	-1921
chr22	49312738	49312987	0.65	0.171	SCO2	NM_005138	49310838	-2024
chr22	29333360	29333613	0.65	0.171	TCN2	BC001176	29333191	295
chr13	20610784	20611042	0.64	0.171	SAP18	NM_005870	20612684	-1771
chr16	27230751	27231000	0.63	0.171	IL4R	NM_001008699	27232751	-1875
chr16	29580000	29580249	0.63	0.171	SPN	NM_001030288	29581800	-1675
chr7	70233524	70233678	1.32	0.173	WBSCR17	NM_022479	70235724	-2123
chr8	100976771	100976928	1.3	0.173	COX6C	NM_004374	100975071	-1778
chr3	123766455	123766712	1.25	0.183	DTX3L	NM_138287	123765955	628
chr3	139318941	139319090	1.25	0.183	DZIP1L	NM_173543	139317141	-1874
chr3	123766455	123766712	1.25	0.183	PARP9	NM_031458	123766114	-469
chr14	20181690	20181843	1.23	0.183	OR6S1	NM_001001968	20179690	-2076
chr1	38248800	38248949	1.22	0.183	FHL3	NM_004468	38243821	-5053
chr1	44355408	44355557	1.22	0.183	KLF17	NM_173484	44357108	-1625
chr1	38248800	38248949	1.22	0.183	UTP11L	NM_016037	38251000	-2125
chr18	75893945	75894094	1.21	0.183	C18orf22	NM_024805	75895345	-1325
chr11	77382865	77383025	1.2	0.183	INTS4	BC009995	77383360	415
chr17	77424355	77424504	1.19	0.183	ARHGDIA	BC106044	77422530	-1899
chr10	76490278	76490433	1.19	0.183	DUPD1	NM_001003892	76488278	-2077
chr16	55522048	55522197	1.11	0.183	HERPUD1	NM_014685	55523248	-1125
chr1	12000498	12000655	1.3	0.193	RP5-1077B9.4	NM_021933	12002098	-1521
chr19	38155117	38155368	1.28	0.193	C19orf40	BC003535	38155042	200
chr19	38155117	38155368	1.28	0.193	FLJ14640	NM_032816	38154709	-533
chr8	98855284	98855533	1.26	0.193	LAPTM4B	BC038117	98856460	-1051
chr3	151903932	151904181	0.67	0.193	C3orf44	BC036239	151904428	371
chr3	124268165	124268414	0.67	0.193	PDIA5	BC001625	124268598	-308
chrX	150615334	150615683	0.67	0.193	PRRG3	NM_024082	150617434	-1925
chr3	143649043	143649292	0.67	0.193	XRN1	NM_019001	143649543	375
chrX	134304186	134304435	0.67	0.193	ZNF449	NM_152695	134306386	-2075
chr12	52305903	52306152	0.66	0.193	ATF7	BC042363	52306045	17
chr12	56314951	56315210	0.66	0.193	B4GALNT1	BC029828	56313252	-1828
chr12	47583496	47583745	0.66	0.193	CCDC65	NM_033124	47584196	-575
chr12	50971066	50971315	0.66	0.193	KRTHB1	NM_002281	50971566	375
chr14	56346437	56346691	0.66	0.193	OTX2	NM_021728	56346937	373
chr12	122084651	122084900	0.66	0.193	PITPNM2	NM_020845	122085151	375
chr12	119250005	119250254	0.66	0.193	PLA2G1B	NM_000928	119249975	-154
chr12	27065749	27066003	0.66	0.193	SURB7	NM_004264	27066749	-873
chr14	73421138	73421396	0.66	0.193	ZNF410	BC050683	73423260	-1993
chr1	168031173	168031422	0.65	0.193	C1orf112	NM_018186	168031173	124
chr1	168031173	168031422	0.65	0.193	C1orf156	NM_033418	168030655	-642
chr1	57206187	57206436	0.65	0.193	C8B	NM_000066	57204276	-2035
chr4	3432635	3432884	0.65	0.193	FLJ33718	NM_173660	3434835	-2075
chr1	22136942	22137199	0.65	0.193	HSPG2	NM_005529	22136337	-733
chr1	151025576	151025825	0.65	0.193	LCE1E	NM_178353	151025376	324
chr18	71270477	71270734	0.65	0.193	LOC284274	XM_927473	71268640	-1965
chr1	154292029	154292278	0.65	0.193	MAPBPIP	BC024190	154291264	889
chr4	674480	674731	0.65	0.193	MFSD7	AK025922	673060	-1545
chr1	93315538	93315790	0.65	0.193	MTF2	CR599562	93317422	-1758
chr1	240755422	240755671	0.65	0.193	PLD5	NM_152666	240754621	-925
chr1	19509806	19510055	0.65	0.193	PQLC2	NM_017765	19511406	-1475
chr4	91978792	91979143	0.65	0.193	TMSL3	NM_183049	91979292	324
chr1	154292029	154292278	0.65	0.193	UBQLN4	NM_020131	154290140	-2013
chr1	214664061	214664319	0.65	0.193	USH2A	NM_206933	214663361	-829
chr1	153251647	153251896	0.65	0.193	ZBTB7B	NM_015872	153253547	-1775
chr1	245238146	245238496	0.65	0.193	ZNF695	BC055096	245237978	-343
chr17	28645919	28646168	0.64	0.193	ACCN1	NM_183377	28644119	-1924
chr19	10074625	10074874	0.64	0.193	ANGPTL6	NM_031917	10074425	-324
chr17	77260024	77260273	0.64	0.193	ARL16	XM_290777	77261260	1111
chr5	137695915	137696169	0.64	0.193	CDC25C	NM_022809	137695415	-627
chr10	76666276	76666525	0.64	0.193	COMTD1	NM_144589	76665776	-624
chr7	129691759	129692008	0.64	0.193	CPA2	BC007009	129693938	-2054
chr10	94809510	94809759	0.64	0.193	CYP26C1	NM_183374	94811010	-1375
chr20	31739754	31740003	0.64	0.193	E2F1	BC050369	31737871	-2007
chr7	124193717	124193966	0.64	0.193	GPR37	NM_005302	124192917	-924
chr2	105222431	105222688	0.64	0.193	GPR45	NM_007227	105224631	-2071
chr17	77260024	77260273	0.64	0.193	HGS	NM_004712	77261424	-1275
chr5	148013409	148013658	0.64	0.193	HTR4	NM_000870	148013909	375
chr17	36527638	36527887	0.64	0.193	KRTAP4-14	NM_033059	36528138	375
chr17	36901544	36901793	0.64	0.193	KRTHA6	NM_003771	36899642	-2026
chr17	36527638	36527887	0.64	0.193	LOC653240	XM_926590	36528198	435
chr11	56014922	56015178	0.64	0.193	OR5M8	NM_001005282	56015422	372
chr11	7805996	7806245	0.64	0.193	OR5P3	NM_153445	7804095	-2025
chr5	139664460	139664709	0.64	0.193	PFDN1	BC003620	139662867	-1717
chr2	87828520	87828769	0.64	0.193	PLGLB1	BC109248	87828749	-104
chr2	87828520	87828769	0.64	0.193	PLGLB2	BC022294	87828718	-73
chr10	135009300	135009649	0.64	0.193	PRAP1	BC093853	135010861	-1386
chr19	45611611	45611861	0.64	0.193	PRX	BC067266	45611113	-623
chr10	48447430	48447679	0.64	0.193	PTPN20B	AY704150	48447587	32
chr20	4745069	4745429	0.64	0.193	RASSF2	NM_170774	4743769	-1480
chr2	79170127	79170484	0.64	0.193	REG1B	NM_006507	79168627	-1678
chr19	59394637	59394888	0.64	0.193	RPS9	NM_001013	59396537	-1774
chr2	233881331	233881580	0.64	0.193	SAG	NM_000541	233881231	224
chr11	65897567	65897916	0.64	0.193	SLC29A2	BC011387	65896146	-1595
chr17	1681396	1681648	0.64	0.193	SMYD4	NM_052928	1679844	-1678
chr9	135194465	135194714	0.64	0.193	SURF6	NM_006753	135192865	-1724
chr11	9641529	9641778	0.64	0.193	SWAP70	BC000616	9642226	-572
chr19	39609407	39609662	0.64	0.193	UBA2	NM_005499	39611107	-1572
chr8	67506087	67506545	0.63	0.193	ADHFE1	AY033237	67507286	-970
chr8	1719280	1719529	0.63	0.193	C8orf61	NM_001034061	1720280	-875
chr8	11870417	11870681	0.63	0.193	DEFB137	NM_001033018	11869517	-1032
chr15	62460955	62461210	0.63	0.193	KIAA0101	NM_014736	62460755	-327
chr6	6534132	6534385	0.63	0.193	LY86	BC038846	6533935	323
chr6	153494982	153495231	0.63	0.193	RGS17	NM_012419	153494082	-1024
chr6	10829923	10830172	0.63	0.193	TMEM14C	NM_016462	10831323	-1275
chr22	28308749	28308998	0.62	0.193	NIPSNAP1	NM_003634	28307328	-1545
chr13	56613252	56613501	0.6	0.193	FLJ40296	NM_198441	56613052	324
chr16	28412817	28413066	0.59	0.193	APOB48R	NM_182804	28413493	-551
chr16	28412817	28413066	0.59	0.193	CLN3	AK090709	28413398	456
chr16	6366664	6366913	0.59	0.193	LOC440337	NM_001013705	6367764	-975
chrX	69186013	69186162	1.21	0.196	DGAT2L4	NM_001002254	69186513	425
chrX	153362290	153362439	1.21	0.196	XX-FW81657B9.4	NM_006014	153360790	-1574
chr12	99389609	99389758	1.2	0.196	NR1H4	NM_005123	99391809	-2125
chr5	74361980	74362129	1.16	0.196	GCNT4	NM_016591	74362480	425
chr11	57807644	57807897	1.16	0.196	LOC399898	NM_001013666	57808144	-373
chr19	14801383	14801541	1.16	0.196	OR7A5	NM_017506	14800276	-1186
chr8	49663313	49663564	1.14	0.196	FLJ46365	NM_207504	49665513	-2074
chr3	51984466	51985015	0.71	0.198	ABHD14A	NM_015407	51984123	617
chr3	51984466	51985015	0.71	0.198	ABHD14B	BC056411	51983087	-1653
chrX	2994152	2994501	0.71	0.198	ARSF	NM_004042	2994852	-525
chr3	194756290	194756847	0.71	0.198	ATP13A4	NM_032279	194755390	-1178
chr3	125159620	125160175	0.71	0.198	CCDC14	BC042613	125160437	539
chr3	182191124	182191774	0.71	0.198	DNAJC19	NM_201261	182190224	-1225
chrX	44588195	44588544	0.71	0.198	DUSP21	NM_022076	44588193	176
chr3	122794653	122795205	0.71	0.198	FBXO40	NM_016298	122794953	-24
chrX	148395298	148395647	0.71	0.198	IDS	NM_000202	148394841	-631
chrX	130252639	130253096	0.71	0.198	IGSF1	NM_205833	130250936	-1931
chr3	49798877	49799326	0.71	0.198	IHPK1	NM_153273	49798977	-124
[truncated: 301 more rows]
