# Supplementary material for: Identification of PBX1 Target Genes in Cancer Cells by Global Mapping of PBX1 Binding Sites
Source: PLoS One. 2012 May 2;7(5):e36054. doi: 10.1371/journal.pone.0036054 (PMC3342315; doi:10.1371/journal.pone.0036054)
Supplement: Table S2 — Statistical test of co-occurrence between ChIP-chip datasets and between 195 targets and ChIP-chip dataset. Numbers represent p-values. (XLSX) [file pone.0036054.s008.xlsx]

## Sheet: Sheet1
Table S2. p values of co-occurrence between ChIP-chip datasets and between 195 targets and ChIP-chip dataset.
	H3K4me3	Pol II	H3K27me3
Pbx1	1.69694e-05	8.79003e-76	1.71811e-19
H3K4me3		5.83022e-44	1
Pol II			0.00012833
195 targets	6.74764e-16	6.58747e-07	0.999996

## Sheet: Sheet2
	total set
all but siRNA	18511
siRNA	30500
