# Supplementary material for: Identification of PBX1 Target Genes in Cancer Cells by Global Mapping of PBX1 Binding Sites
Source: PLoS One. 2012 May 2;7(5):e36054. doi: 10.1371/journal.pone.0036054 (PMC3342315; doi:10.1371/journal.pone.0036054)
Supplement: Table S4 — Ingenuity analysis of PBX1 transcriptome. (XLSX) [file pone.0036054.s010.xlsx]

## Sheet: Pbx1_expression IPA Analysis
Table S4. Ingenuity Analysis of Pbx1-regulated transcriptome
Ingenuity Canonical Pathways	-log(p-value)	Ratio	Molecules
Wnt/beta-catenin Signaling	4.36	0.194	TCF4,CSNK1G1,AXIN1,PPP2CA,BCL9,CCND1,EP300,SOX2,TGFBR2,APPL1,JUN,AKT1,NLK,DKK3,MAP4K1,RUVBL2,KREMEN2,FZD2,LRP5,UBB,PPARD,CSNK1G3,GNAQ,ACVR1,CSNK1D,SOX11,PPP2CB,CDH2,CD44 (includes EG:100330801),TGFB3,FZD6,PPP2R5E,FZD7
Insulin Receptor Signaling	4.07	0.206	TSC1,FYN,BAD,PPP1CB,INPPL1,NCK1,PPP1R14B,PRKAG1,PTPRF,SCNN1A,SHC1 (includes EG:20416),MTOR,AKT1,MAP2K2,TSC2,FOXO3,PTPN1,RPS6KB2,IRS2,PIK3R2,PPP1CA,CRKL,PPP1R14A,ACLY,ACCN2,PRKAR1A
Caveolar-mediated Endocytosis Signaling	3.45	0.21	FLNB,FYN,RAB5A,COPA,COPE,ITGA6,ITGA5,RAB5B,ITGA3,COPB1,COPG,COPB2,FLNA,PTPN1,ITGAV,ITGB5,PRKCA
PI3K/AKT Signaling	3.3	0.178	TSC1,RHEB,YWHAG,YWHAE,BAD,PPP2CA,LIMS1,ITGA5,INPPL1,ITGA3,CCND1,SHC1 (includes EG:20416),BCL2L1,PPP2CB,MTOR,AKT1,MAP2K2,TSC2,CDKN1A,FOXO3,RPS6KB2,PIK3R2,PPP2R5E
mTOR Signaling	3.17	0.168	TSC1,PPP2CA,FKBP1A,EIF4A2,EIF4G1,PRKAG1,RPS7,MTOR,AKT1,EIF3B,EIF4G2,EIF3D,RPS9,TSC2,PRKAA1,RPS6KB2,PIK3R2,RPS6KA2,PRKCA,RHEB,PLD3,DDIT4,RHOC,EIF4G3,RPS29,PPP2CB,FAU,EIF4A1,PPP2R5E,FNBP1,RPS27A
IGF-1 Signaling	3.12	0.196	CTGF,YWHAG,YWHAE,BAD,SOCS4,IGFBP5,IGFBP7,PRKAG1,SHC1 (includes EG:20416),NOV,AKT1,JUN,MAP2K2,FOXO3,RPS6KB2,IRS2,PIK3R2,ELK1,CYR61,PRKAR1A
p53 Signaling	2.94	0.2	PRKDC,PLAGL1,TP53INP1,JMY,CSNK1D,PERP,RPRM,CCND1,TP53BP2,EP300,BCL2L1,AKT1,JUN,GADD45A,PPP1R13B,CDKN1A,CCNK,PIK3R2,HIPK2
Regulation of eIF4 and p70S6K Signaling	2.7	0.158	PPP2CA,EIF1,EIF4A2,EIF4G1,EIF2A,RPS7,SHC1 (includes EG:20416),MTOR,AKT1,MAP2K2,EIF3B,EIF4G2,EIF3D,RPS9,PIK3R2,EIF4G3,ITGA5,ITGA3,MAPK12,RPS29,PPP2CB,FAU,EIF4A1,PPP2R5E,RPS27A
EIF2 Signaling	2.66	0.158	EIF1,PPP1CB,EIF4A2,EIF4G1,RPL7,EIF2A,RPS7,SHC1 (includes EG:20416),AKT1,MAP2K2,EIF3B,EIF4G2,EIF3D,RPS9,RPL8,PIK3R2,PPP1CA,RPL3,RPL34,RPL17,EIF4G3,PPP1R15A,RPL9,RPS29,FAU,EIF4A1,RPL29 (includes EG:367874),RPL13A,RPS27A
Molecular Mechanisms of Cancer	2.52	0.133	FYN,TCF4,RALA,BAD,AXIN1,CTNNA1,NCSTN,CCND1,PRKAG1,EP300,TGFBR2,SHC1 (includes EG:20416),LAMTOR3,NLK,AKT1,JUN,MAP2K2,BID,ARHGEF2,GNA13,ARHGEF3,PIK3R2,HIPK2,FZD2,PRKCA,PRKDC,LRP5,TFDP1,RHOC,GNAI1,GNAQ,ARHGEF17,MAPK12,APH1A,BCL2L1,ARHGEF16,CDKN1A,ADCY1,TGFB3,FZD6,ARHGEF18,BMP7,ELK1,DIABLO,FNBP1,PRKAR1A,FZD7,CTNND1
Oxidative Phosphorylation	2.43	0.173	ATP6V0E2,NDUFB3,ATP6V0C,ATP5O,ATP6V1D (includes EG:299159),ATP5D,NDUFA10,LHPP,TCIRG1,ATP5L,ATP6AP1,PPA1,NDUFA13,ATP5H,ATP6V1H,PPA2 (includes EG:27068),ATP5G1,NDUFA6,UQCRC2,CYC1,ATP5F1,ATP6V1B1,NDUFA8
Nucleotide Sugars Metabolism	2.37	0.5	UGDH,C1orf93,UGP2,TGDS
Estrogen Receptor Signaling	2.36	0.164	PRKDC,MED23,CCNC,TAF15,GTF2F2,TAF5L,PHB2,TAF10 (includes EG:216185),TAF7,EP300,CTBP1,SPEN,SHC1 (includes EG:20416),POLR2A,MAP2K2,ERCC3,CTBP2,GTF2H5,POLR2H,NCOR2,TRRAP,CARM1
Integrin Signaling	2.24	0.146	FYN,RALA,ARPC5,LIMS1,PPP1CB,NCK1,NCK2,TSPAN3,SHC1 (includes EG:20416),AKT1,MAP2K2,ARF4,ARPC4,ITGAV,VCL,PIK3R2,TSPAN4,VASP,ITGB5,ACTR2,RHOC,CRKL,ITGA6,ITGA5,ITGA3,CAPNS1,ARF3,ARPC2,CAPN1,FNBP1
AMPK Signaling	2.19	0.156	TSC1,LEP,PPP2CA,CHRNA9,SMARCD2,MAPK12,PRKAG1,PFKM,PPP2CB,MTOR,AKT1,SMARCA2,FASN,TSC2,PRKAA1,CPT2,ACACA,IRS2,PIK3R2,PPP2R5E,HMGCR,PRKAR1A
Notch Signaling	2.16	0.22	RFNG,ADAM17,NOTCH2,NOTCH3,DTX3,NCSTN,DLL3,APH1A,HEY1
Neuregulin Signaling	2.15	0.168	ADAM17,BAD,CRKL,ITGA5,ITGA3,TMEFF2,SHC1 (includes EG:20416),MTOR,AKT1,MAP2K2,RPS6KB2,ERRFI1,PIK3R2,ERBB2,ELK1,PRKCA
Reelin Signaling in Neurons	2.13	0.183	FYN,APOE,CRKL,ITGA6,ITGA5,ITGA3,MAPK12,APP,MAP3K10,AKT1,ARHGEF16,ARHGEF2,MAP4K1,PIK3R2,ARHGEF3
Glycosaminoglycan Degradation	2.13	0.28	IDS,GLB1,HPSE,COASY,FGFRL1,GNS,SULF2
Hypoxia Signaling in the Cardiovascular System	2.11	0.197	P4HB,UBE2H,UBE2M,BIRC6,CSNK1D,EP300,AKT1,JUN,UBE2D4,UBE2E2,CDC34,UBE2E1,UBE2J2
