# Supplementary material for: Identification of PBX1 Target Genes in Cancer Cells by Global Mapping of PBX1 Binding Sites
Source: PLoS One. 2012 May 2;7(5):e36054. doi: 10.1371/journal.pone.0036054 (PMC3342315; doi:10.1371/journal.pone.0036054)
Supplement: Table S5 — Genes identified by intersecting PBX1 ChIP-chip and transcriptome datasets. (XLSX) [file pone.0036054.s011.xlsx]

## Sheet: overlap_PBX1_ChIP_siRNA
Table S5. Genes Identified by Overlap of Pbx1 ChIP-chip and transcriptome datasets
CHROMOSOME	PEAK_START	PEAK_END	PEAK_SCORE	PEAK_FDR	GENE	HUGO GENE	ODDs RATIO	P value for co-upregulation with Pbx1	ACCESSION	ENTREZ ID	PROBE_ID	OVCAR3 siLUC 48h	OVCAR3 siPBX 48h	p-value (48hr)	FDR q-value (48hr)	Overlap with H3K4me3 or H3K27me3 ChIP
chr17	39988250	39988499	0.92	0.0844	FZD2	FZD2	10.76	0.00021691	NM_001466	2535	ILMN_1653711	1645.48	747.897	0.00027864	0.00486443	H3K4 only
chr8	82354239	82354699	0.91	0.0595	FABP5	FABP5	7.10526	0.0127719	BC070303	2171	ILMN_1696302	2574.88	917.814	1.99e-06	0.000137594	H3K4 only
chr1	159984904	159985553	0.73	0.164	DUSP12	DUSP12	5.74483	6.515e-06	BC006286	11266	ILMN_1767892	1677.85	736.475	0.00014758	0.00308844	non-overlap
chr22	28308749	28308998	0.62	0.193	NIPSNAP1	NIPSNAP1	5.39583	0.000443542	NM_003634	8508	ILMN_1805916	4362.37	1089.78	1.63e-10	1e-07	non-overlap
chr6	158986431	158986780	0.83	0.0951	DYNLT1	DYNLT1	4.13846	0.0759243	BC029412	6993	ILMN_1678766	2261.13	908.318	2.63e-05	0.000892406	H3K4 only
chr2	154044268	154044523	1.04	0.0535	RPRM	RPRM	4.01538	0.00915061	NM_019845	56475	ILMN_1665425	1389.19	439.339	1.12e-07	1.58e-05	non-overlap
chr17	34161943	34162592	1.07	0.0242	PCGF2	PCGF2	4.01504	0.0444286	NM_007144	7703	ILMN_1809859	907.806	403.409	0.00018523	0.00362937	H3K4 only
chr11	66162384	66162833	1.08	0.0242	RBM4	RBM4	3.98485	0.0155156	BC032735	5936	ILMN_1709042	1967.2	942.158	0.000690807	0.0094425	H3K4 only
chr10	112620685	112621034	0.79	0.114	PDCD4	PDCD4	3.97898	0.0262342	NM_145341	27250	ILMN_2396272	2199.69	884.627	2.69e-05	0.000905805	H3K4 only
chr12	31370940	31371293	1.24	0.0111	FAM60A	FAM60A	3.91935	0.00055777	BC000024	58516	ILMN_3272603	5717.28	2693.25	0.000521492	0.00768158	H3K4 only
chr2	96293510	96294159	0.76	0.136	WDR39	CIAO1	3.87879	0.00421581	NM_004804	9391	ILMN_2048793	2548.55	770.567	3.52e-08	6.6e-06	H3K4 only
chr17	40494444	40494802	1.91	0	DCAKD	DCAKD	3.375	0.182917	NM_024819	79877	ILMN_1811648	931.406	411.317	0.000165117	0.00334302	H3K4 only
chr1	158579106	158579455	0.9	0.0754	COPA	COPA	3.36	0.000654829	BC038447	1314	ILMN_1811615	3591.52	1385.64	1.13e-05	0.000488093	H3K4 only
chr22	22994965	22995514	0.73	0.136	KIAA0376	SPECC1L	3.34615	0.0275751	NM_015330	23384	ILMN_1779185	2540.01	833.011	2.77e-07	3.2e-05	non-overlap
chr1	159257857	159258108	0.73	0.157	F11R	F11R	3.30556	0.00190991	NM_144502	50848	ILMN_2342033	2564.22	988.852	1.12e-05	0.000484692	H3K4 only
chr17	23392202	23392657	2.39	0	NLK	NLK	3.23096	0.0465395	NM_016231	51701	ILMN_1772814	779.748	373.813	0.000702299	0.00953479	H3K4 only
chr1	152460979	152461634	0.69	0.162	UBAP2L	UBAP2L	3.2027	0.00238233	NM_014847	9898	ILMN_1814789	557.991	253.832	0.000282926	0.00492198	H3K4 only
chr14	49156138	49156590	0.78	0.136	MGAT2	MGAT2	3.09942	0.0787235	NM_002408	4247	ILMN_2342240	2057.59	767.795	5.53e-06	0.000287768	H3K4 only
chr22	37297135	37297690	0.69	0.164	DMC1	DMC1	2.93407	0.134455	NM_007068	11144	ILMN_2162367	6159.23	2914.3	0.000562475	0.00811925	H3K4 only
chr1	158579106	158579455	0.9	0.0754	NCSTN	NCSTN	2.42919	0.0125464	NM_015331	23385	ILMN_1735180	2968.12	1248.03	6.52e-05	0.00171046	H3K4 only
chr12	121277652	121278001	0.78	0.136	DIABLO	DIABLO	2.37037	0.0810416	NM_138930	56616	ILMN_2310589	3622.66	1633	0.000240202	0.00436255	non-overlap
chr2	200878340	200878689	0.76	0.136	DNAPTP6	SPATS2L	2.33333	0.109454	NM_015535	26010	ILMN_1683678	3940.36	1815.94	0.000356247	0.00584072	H3K4 only
chr9	6007218	6007576	0.68	0.198	RANBP6	RANBP6	2.29825	0.148592	NM_012416	26953	ILMN_1780842	881.321	411.48	0.00044714	0.00689969	H3K4 only
chr15	54270922	54271471	0.75	0.136	RFXDC2	RFX7	2.26496	0.204201	NM_022841	64864	ILMN_3245625	1936.4	615.801	1.29e-07	1.75e-05	non-overlap
chr12	32941693	32942342	1.11	0.0242	PKP2	PKP2	2.24434	0.0620714	NM_004572	5318	ILMN_2386973	652.6	283.128	0.000118646	0.00262791	H3K4 only
chr19	7484874	7485526	0.64	0.117	ZNF358	ZNF358	2.24434	0.0620714	NM_018083	140467	ILMN_1662340	1830.01	780.341	8.55e-05	0.00206018	non-overlap
chr16	55522048	55522197	1.11	0.183	HERPUD1	HERPUD1	2.23333	0.288274	NM_014685	9709	ILMN_2374159	636.721	181.7	7.48e-09	1.98e-06	non-overlap
chr22	37431534	37431883	1.69	0	JOSD1	JOSD1	2.23333	0.288274	NM_014876	9929	ILMN_1668535	846.758	391.626	0.000379257	0.00613414	H3K4 only
chr2	174539093	174539555	0.84	0.0951	SP3	SP3	2.21818	0.053674	AY441957	6670	ILMN_1756942	1747.5	716.997	4.02e-05	0.0012286	H3K4 only
chr9	130352506	130352755	0.8	0.126	SPTAN1	SPTAN1	2.20325	0.436389	BC034956	6709	ILMN_2095133	766.669	356.541	0.000417519	0.00655664	H3K4 only
chr1	154292029	154292278	0.65	0.193	MAPBPIP	LAMTOR2	2.14884	0.0384249	BC024190	28956	ILMN_1756352	3657.07	1330.6	3.16e-06	0.000194104	H3K4 only
chr19	43445441	43445797	0.88	0.0754	SPINT2	SPINT2	2.13783	0.0622738	NM_021102	10653	ILMN_1800739	10256.2	4625.25	0.000242096	0.00439165	non-overlap
chr10	74927358	74927907	0.75	0.136	PPP3CB	PPP3CB	2.11336	0.176015	BC028049	5532	ILMN_1802669	896.412	326.226	3.18e-06	0.000194104	H3K4 only
chr3	150578158	150578707	1.04	0.0371	TM4SF1	TM4SF1	2.04293	0.151539	NM_014220	4071	ILMN_1770338	2941.94	1000.4	6.64e-07	6.13e-05	H3K4 only
chr6	36753564	36754022	0.91	0.0595	CDKN1A	CDKN1A	1.92192	0.174889	NM_078467	1026	ILMN_1784602	856.716	350.947	3.9e-05	0.00119722	H3K4 only
chr3	186784624	186784873	0.83	0.126	SENP2	SENP2	1.91883	0.0415883	NM_021627	59343	ILMN_2123567	957.456	448.594	0.000475047	0.00721589	H3K4 only
chr12	54653428	54654077	1.07	0.00831	RAB5B	RAB5B	1.91373	0.109365	BC032740	5869	ILMN_1752582	2369.18	1120.15	0.000555259	0.00804796	non-overlap
chr19	46459563	46459915	0.76	0.136	HNRPUL1	HNRNPUL1	1.90909	0.149527	NM_144732	11100	ILMN_2395728	1762.12	615.595	1.25e-06	9.54e-05	H3K4 only
chr6	108986718	108987068	0.83	0.0951	FOXO3A	FOXO3	1.83916	0.280606	NM_201559	2309	ILMN_1681703	1489.06	671.474	0.000241776	0.00438848	H3K4 only
chr19	59332660	59333109	2.76	0	CNOT3	CNOT3	1.82963	0.145	NM_014516	4849	ILMN_2207393	1273.81	357.429	4.7e-09	1.4e-06	non-overlap
chr20	33705045	33705603	0.64	0.198	CPNE1	CPNE1	1.82812	0.100789	NM_003915	8904	ILMN_1670841	1633.01	445.594	2.15e-09	7.54e-07	non-overlap
chr16	30364625	30365074	1.55	0	SEPHS2	SEPHS2	1.69737	0.267032	NM_012248	22928	ILMN_1687824	539.133	239.015	0.000177388	0.00351384	H3K4 only
chr14	73421138	73421396	0.66	0.193	ZNF410	ZNF410	1.67949	0.319988	BC050683	57862	ILMN_1773247	991.02	456.156	0.00034863	0.00574698	H3K4 only
chr17	37198376	37198625	0.68	0.171	JUP	JUP	1.6625	0.392719	NM_021991	3728	ILMN_1733811	1160.35	403.053	1.1e-06	8.8e-05	non-overlap
chr4	186583562	186583811	0.69	0.171	C4orf20	UFSP2	1.64634	0.512259	NM_018359	55325	ILMN_1756311	770.757	364.921	0.000568562	0.00818312	H3K4 only
chr8	42128060	42128709	0.87	0.0754	AP3M2	AP3M2	1.62667	0.20249	BC056398	10947	ILMN_1676946	840.388	324.91	1.19e-05	0.000501185	H3K4 only
chr3	185475587	185476238	0.79	0.0983	ECE2	ECE2	1.59133	0.299349	AB011176	9718	ILMN_1762883	424.265	168.69	2.13e-05	0.000761783	H3K4&H3K27
chr19	45555188	45555737	0.72	0.164	PLD3	PLD3	1.56774	0.223519	NM_012268	23646	ILMN_1666976	8462.51	4018.54	0.000597985	0.00849028	H3K4 only
chr1	42919310	42920059	0.77	0.136	YBX1	YBX1	1.54989	0.196606	BC070084	4904	ILMN_2124769	11175.9	5042.6	0.000244375	0.00440585	H3K4 only
chr2	198087764	198088420	0.68	0.198	PREI3	MOB4	1.54438	0.35954	NM_199482	25843	ILMN_3306168	1118.12	492.613	0.000158094	0.00323996	H3K4 only
chr1	117012437	117012986	0.69	0.198	IGSF3	IGSF3	1.52469	0.262143	BC110651	3321	ILMN_1704353	2164.01	634.768	1.58e-08	3.58e-06	non-overlap
chr1	183553584	183553933	0.73	0.164	IVNS1ABP	IVNS1ABP	1.5125	0.245346	NM_016389	10625	ILMN_1717877	1243.6	448.773	2.63e-06	0.000167703	H3K4 only
chr1	203448113	203448964	0.9	0.0754	RIPK5	DSTYK	1.50649	0.21459	BC060870	25778	ILMN_3257566	728.358	217.094	2.42e-08	4.96e-06	non-overlap
chr11	27451169	27451521	1.68	0	LGR4	LGR4	1.47222	0.442609	BC033039	55366	ILMN_1710408	500.25	189.628	7.78e-06	0.000370534	H3K4 only
chr20	49818815	49819264	0.68	0.198	ATP9A	ATP9A	1.47135	0.217549	NM_006045	10079	ILMN_2089073	2214.11	835.407	7.04e-06	0.000345513	H3K4 only
chr3	151747363	151748212	1.25	0.0111	SERP1	SERP1	1.4613	0.249979	BC108314	27230	ILMN_1706817	1936.99	646.559	4.25e-07	4.45e-05	H3K4 only
chr1	242683936	242684185	0.81	0.126	ADSS	ADSS	1.43495	0.23533	NM_001126	159	ILMN_2092664	2534.66	962.839	8.15e-06	0.000384631	non-overlap
chr10	122600084	122600533	0.72	0.164	BRWD2	WDR11	1.42857	0.398867	NM_018117	55717	ILMN_1662896	839.976	378.055	0.000233607	0.00427623	H3K4 only
chr15	29404174	29404631	0.87	0.0754	KLF13	KLF13	1.3122	0.578128	NM_015995	51621	ILMN_1679929	609.743	293.313	0.00074371	0.00989222	H3K4 only
chr13	71339231	71339681	0.68	0.164	DACH1	DACH1	1.26817	0.431409	NM_080760	1602	ILMN_1755741	1006.35	425.442	7.24e-05	0.00183702	H3K4 only
chr12	14818366	14818715	0.91	0.0754	H2AFJ	H2AFJ	1.26817	0.431409	NM_177925	55766	ILMN_1708728	1648.18	456.925	3.36e-09	1.08e-06	H3K4 only
chr8	123861181	123861530	0.79	0.114	ZHX2	ZHX2	1.23624	0.425049	NM_014943	22882	ILMN_1792951	909.923	284.639	8.49e-08	1.29e-05	H3K4 only
chr20	43023328	43023780	0.72	0.164	STK4	STK4	1.21176	0.362942	NM_006282	6789	ILMN_1711383	1322.82	362.853	2.49e-09	8.64e-07	H3K4 only
chr1	181419921	181420774	0.98	0.0483	LAMC2	LAMC2	1.19545	0.535462	NM_018891	3918	ILMN_1701424	436.944	170.488	1.44e-05	0.000576528	H3K4 only
chr3	129926868	129927218	0.96	0.0595	RAB7	RAB7A	1.18841	0.382371	NM_004637	7879	ILMN_1716524	7026.36	2785.35	2e-05	0.000733159	non-overlap
chr12	22089525	22089774	0.74	0.157	CMAS	CMAS	1.17647	0.445375	NM_018686	55907	ILMN_2125374	3268.62	1380.71	7.13e-05	0.00181451	non-overlap
chr17	77260024	77260273	0.64	0.193	HGS	HGS	1.17647	0.445375	NM_004712	9146	ILMN_1715994	2600.17	1225.72	0.000527757	0.00774738	H3K4 only
chr4	76867952	76868501	1.05	0.0304	VDP	USO1	1.1629	0.512311	NM_003715	8615	ILMN_1692121	2174.09	1004.19	0.000370552	0.00602613	H3K4 only
chr1	181540332	181540781	0.98	0.0483	NMNAT2	NMNAT2	1.14874	0.495942	NM_170706	23057	ILMN_1803818	820.622	293.734	2.19e-06	0.000147587	H3K4 only
chr17	77424355	77424504	1.19	0.183	ARHGDIA	ARHGDIA	1.10185	0.498023	BC106044	396	ILMN_1734742	4271.1	1915.18	0.000218351	0.00407786	non-overlap
chr21	42511170	42511619	0.73	0.164	ABCG1	ABCG1	1.09167	0.577938	NM_016818	9619	ILMN_1794782	373.419	146.247	1.56e-05	0.000610473	H3K4&H3K27
chr3	135005890	135006345	0.71	0.171	SRPRB	SRPRB	1.09167	0.577938	BC063001	58477	ILMN_1751072	2076.53	799.151	1.08e-05	0.000471234	H3K4 only
chr1	54132585	54132834	1.18	0.0397	YIPF1	YIPF1	1.09167	0.577938	NM_018982	54432	ILMN_1803564	737.442	281.952	9.36e-06	0.000425297	H3K4 only
chr3	183993115	183993664	1.25	0.0111	ATP11B	ATP11B	1.08595	0.488845	NM_014616	23200	ILMN_2124155	1064.52	459.724	0.000108819	0.00246762	H3K4 only
chr6	32033759	32034308	0.67	0.198	SKIV2L	SKIV2L	1.08595	0.488845	NM_006929	6499	ILMN_1666512	767.718	320.44	5.65e-05	0.00153472	H3K4 only
chr11	77528643	77529006	0.76	0.136	ALG8	ALG8	1.03828	0.532434	NM_024079	79053	ILMN_1685413	8109.3	3145.56	1.27e-05	0.000526996	H3K4 only
chr20	60246074	60246623	0.76	0.136	OSBPL2	OSBPL2	1.0341	0.531041	NM_144498	9885	ILMN_1656482	1419.31	541.88	9.08e-06	0.000416698	non-overlap
chr7	124193717	124193966	0.64	0.193	GPR37	GPR37	1.03239	0.581849	NM_005302	2861	ILMN_2218935	593.44	240.424	3.12e-05	0.00101776	H3K4 only
chr20	29775517	29775771	0.72	0.157	BCL2L1	BCL2L1	0.991304	0.593565	NM_138578	598	ILMN_1654118	3722.93	1750.98	0.000507415	0.00754421	H3K4 only
chr19	19034907	19035356	0.88	0.0754	MGC26694	SLC25A42	0.962963	0.604218	NM_178526	284439	ILMN_2222880	685.508	258.453	6.93e-06	0.000342548	H3K4 only
chr14	49847701	49848250	1.11	0.0242	ATP5S	ATP5S	0.930314	0.711726	NM_015684	27109	ILMN_1700625	693.792	326.441	0.000511021	0.00758288	H3K4 only
chr3	51984466	51985015	0.71	0.198	ABHD14A	ABHD14A	0.928571	0.64046	NM_015407	25864	ILMN_1794213	651.123	227.48	1.25e-06	9.54e-05	H3K4 only
chr10	73519990	73520343	0.68	0.198	SPOCK2	SPOCK2	0.928571	0.64046	NM_014767	9806	ILMN_1656287	932.648	331.574	1.87e-06	0.000131122	non-overlap
chr21	44376723	44376979	1.13	0.0392	C21orf33	C21ORF33	0.92674	0.601542	NM_198155	8209	ILMN_1737588	3742.93	1357.29	2.93e-06	0.000182499	H3K4 only
chr3	144320257	144320706	1.29	0.00882	CHST2	CHST2	0.92674	0.601542	AB021124	9435	ILMN_1794011	471.548	224.613	0.00063013	0.0088497	H3K4 only
chr8	55177330	55177584	0.91	0.0844	LYPLA1	LYPLA1	0.92674	0.601542	NM_006330	10434	ILMN_2099798	1177.32	558.314	0.00058444	0.00834397	H3K4 only
chr1	152218075	152218324	0.77	0.141	JTB	JTB	0.881119	0.568591	NM_006694	10899	ILMN_2206716	9499.27	3648.62	1.03e-05	0.000455942	H3K4 only
chr1	152206820	152207171	1.34	0.00373	SLC39A1	SLC39A1	0.871212	0.489168	NM_014437	27173	ILMN_2116714	2833.08	1232.03	0.000124042	0.00270961	H3K4 only
chr17	39094971	39095325	0.92	0.0595	MEOX1	MEOX1	0.863333	0.601133	NM_001040002	4222	ILMN_1657145	1920.96	720.661	6.22e-06	0.000316904	H3K4 only
chr6	12824218	12824767	0.67	0.198	PHACTR1	PHACTR1	0.825127	0.488753	NM_030948	221692	ILMN_1736982	336	152.876	0.00028387	0.00493006	H3K27 only
chr22	45466110	45466459	0.65	0.198	CERK	CERK	0.810976	0.658934	NM_182661	64781	ILMN_1767475	1160.43	444.722	9.84e-06	0.000441245	non-overlap
chr11	59140193	59140645	1.79	0	OSBP	OSBP	0.80625	0.562376	NM_002556	5007	ILMN_1706376	2970.94	1018.33	8.01e-07	7.03e-05	H3K4 only
chr8	107738269	107738724	0.71	0.164	OXR1	OXR1	0.796364	0.389966	NM_181354	55074	ILMN_1737462	866.994	356.055	4.1e-05	0.00124638	H3K4 only
chr3	138063062	138063611	0.71	0.198	NCK1	NCK1	0.790541	0.425959	NM_006153	4690	ILMN_1698001	1855.81	754.007	3.31e-05	0.00105643	H3K4 only
chr5	16562238	16562587	0.72	0.164	FLJ20152	FAM134B	0.766154	0.472812	BC073132	54463	ILMN_2387952	716.459	238.937	4.16e-07	4.39e-05	H3K4 only
chr19	39480420	39480878	0.68	0.198	KIAA0355	KIAA0355	0.761404	0.348842	NM_014686	9710	ILMN_1659845	1114.52	520.269	0.000445787	0.00688939	non-overlap
chr17	7414867	7415216	1.07	0.0242	EIF4A1	EIF4A1	0.718157	0.607281	NM_001416	1973	ILMN_3251629	3790.33	1709.79	0.000243294	0.00440585	non-overlap
chr6	112301622	112302380	2.09	0	FYN	FYN	0.718157	0.607281	NM_002037	2534	ILMN_1686555	939.703	259.048	2.87e-09	9.5e-07	H3K4 only
chr9	98250407	98250856	0.72	0.164	HABP4	HABP4	0.718157	0.607281	CR613789	22927	ILMN_1792384	434.49	204.725	0.000523596	0.00770505	H3K4 only
chr1	205991124	205991673	0.77	0.136	CD46	CD46	0.711111	0.487689	NM_172361	4179	ILMN_2307740	2294.58	904.132	1.77e-05	0.000669288	H3K4 only
chr2	218788918	218789467	0.76	0.136	ARPC2	ARPC2	0.671053	0.452195	NM_152862	10109	ILMN_1792489	7424.11	3212.84	0.000113162	0.00253624	H3K4 only
chr1	150243540	150244090	0.77	0.0983	S100A10	S100A10	0.643902	0.557391	NM_002966	6281	ILMN_1796712	22373.5	6933.03	6.67e-08	1.09e-05	non-overlap
chr11	57055090	57055539	1	0.0371	TIMM10	TIMM10	0.643902	0.557391	NM_012456	26519	ILMN_1765332	2390.32	990.804	4.93e-05	0.0014088	H3K4 only
chr3	57235295	57235551	0.71	0.171	APPL	APPL1	0.635	0.418151	BC028599	26060	ILMN_1763730	856.958	378.482	0.000165451	0.00334753	H3K4 only
chr1	38248800	38248949	1.22	0.183	FHL3	FHL3	0.635	0.418151	NM_004468	2275	ILMN_1703558	453.221	175.459	1.22e-05	0.000511053	non-overlap
chr5	177562513	177562764	0.76	0.141	HNRPAB	HNRNPAB	0.635	0.418151	NM_031266	3182	ILMN_2335718	3717.53	1661.72	0.000206225	0.00390778	non-overlap
chr1	144148345	144148594	0.69	0.171	TXNIP	TXNIP	0.602381	0.385671	NM_006472	10628	ILMN_1697448	2771.78	1280.36	0.000371094	0.00603162	H3K4 only
chr5	114990095	114990451	0.72	0.157	TMED7	TMED7	0.583149	0.50971	BC019349	51014	ILMN_2186482	2019.41	795	1.73e-05	0.000660338	H3K4 only
chr13	40928211	40928560	0.86	0.0595	RGC32	C13ORF15	0.53252	0.464538	BC066334	28984	ILMN_1658494	2687.33	999.804	5.18e-06	0.000274338	H3K27 only
chr3	48699638	48699987	0.75	0.164	NCKIPSD	NCKIPSD	0.53252	0.464538	NM_184231	51517	ILMN_1736623	1282.6	587.637	0.000321195	0.00541918	H3K4 only
chr11	65897567	65897916	0.64	0.193	SLC29A2	SLC29A2	0.525275	0.220536	BC011387	3177	ILMN_1730809	1550.26	730.701	0.000526595	0.00773409	H3K4 only
chr11	129443310	129443567	0.68	0.171	APLP2	APLP2	0.520833	0.298246	NM_001642	334	ILMN_1710482	755.825	342.04	0.000257705	0.00458384	H3K4 only
chr3	188947193	188947948	0.67	0.198	BCL6	BCL6	0.489681	0.422062	NM_001706	604	ILMN_1737314	918.967	382.537	5.36e-05	0.00148549	H3K4 only
chr14	73025521	73025975	0.94	0.0595	C14orf169	C14ORF169	0.489681	0.422062	NM_024644	79697	ILMN_1711543	961.116	424.236	0.000163672	0.00332044	non-overlap
chr15	75151068	75151417	0.79	0.114	TSPAN3	TSPAN3	0.489681	0.422062	NM_198902	10099	ILMN_1790549	2692.6	876.675	2.32e-07	2.77e-05	non-overlap
chr13	72530142	72530497	0.68	0.164	KLF5	KLF5	0.452962	0.382377	NM_001730	688	ILMN_1770293	1129.86	312.455	3.13e-09	1.03e-06	H3K4 only
chr21	46877954	46878403	0.81	0.114	PRMT2	PRMT2	0.439286	0.205336	NM_206962	3275	ILMN_1675038	871.659	368.746	7.33e-05	0.00184997	H3K4 only
chr1	19618432	19618888	0.77	0.136	CAPZB	CAPZB	0.368723	0.280056	NM_004930	832	ILMN_2053921	1077.21	480.305	0.00019701	0.00378789	non-overlap
chr2	63920901	63921450	0.64	0.198	UGP2	UGP2	0.346883	0.251301	NM_001001521	7360	ILMN_2389155	803.273	360.028	0.000216563	0.00405277	H3K4 only
chr3	49798877	49799326	0.71	0.198	IHPK1	IP6K1	0.327343	0.225035	NM_153273	9807	ILMN_2392286	1275.65	582.069	0.00029872	0.00511145	non-overlap
chr11	129532932	129533181	0.72	0.157	ST14	ST14	0.327343	0.225035	NM_021978	6768	ILMN_1699887	607.762	273.649	0.000235274	0.00429892	non-overlap
chr7	111631978	111632627	0.64	0.198	ZNF277	ZNF277	0.327343	0.225035	NM_021994	11179	ILMN_1681628	822.508	381.453	0.000397865	0.00632706	H3K4 only
chr10	126138901	126139359	0.72	0.164	LHPP	LHPP	0.309756	0.201124	BC110344	64077	ILMN_1752199	780.3	282.895	2.92e-06	0.000182149	non-overlap
chr12	51978348	51978704	0.78	0.136	C12orf10	C12ORF10	0.266172	0.142046	NM_021640	60314	ILMN_1777765	4141.26	1943.78	0.000490003	0.00736763	H3K4 only
chr7	145443561	145444010	0.76	0.136	CNTNAP2	CNTNAP2	0.266172	0.142046	NM_014141	26047	ILMN_1690223	877.34	412.69	0.000508635	0.00755863	non-overlap
chr1	11245351	11245600	1.34	0.0124	FRAP1	MTOR	0.198374	0.0597672	AB209995	2475	ILMN_1769031	1251.6	400.117	1.47e-07	1.91e-05	H3K4 only
chr8	136537397	136537746	0.71	0.164	KHDRBS3	KHDRBS3	0.191188	0.0525261	BC068536	10656	ILMN_1727790	335.92	153.62	0.000310811	0.00526755	non-overlap
chr17	72647556	72647805	1	0.0597	SEC14L1	SEC14L1	0	0.0524055	NM_003003	6397	ILMN_2285802	409.15	191.162	0.000452613	0.00697701	H3K4 only
chr3	37009990	37010442	0.92	0.0754	EPM2AIP1	EPM2AIP1	0	0.174777	NM_014805	9852	ILMN_1682658	635.126	221.25	1.17e-06	9.19e-05	H3K4 only
chr14	92285565	92286028	1.15	0.0201	LGMN	LGMN	0	0.202688	NM_005606	5641	ILMN_1698019	1324.69	528.773	2.31e-05	0.00080833	H3K4 only
chr4	184817839	184818413	0.65	0.198	FLJ12716	C4ORF41	0	0.421872	BC051724	60684	ILMN_2338921	1473.42	676.624	0.000334617	0.00559868	H3K4 only
chr21	33935853	33936305	0.81	0.114	CRYZL1	CRYZL1	0	0.487741	NM_145858	9946	ILMN_1762115	589.071	252.912	9.74e-05	0.0022756	H3K4 only
chr19	59394637	59394888	0.64	0.193	RPS9	RPS9	0	0.487741	NM_001013	6203	ILMN_2038772	16128.1	6226.36	1.15e-05	0.00049079	H3K4 only
chr9	127043630	127043979	0.84	0.0951	HSPA5	HSPA5	0	0.563611	NM_005347	3309	ILMN_1773865	794.113	345.301	0.000123788	0.00270602	H3K4 only
chr1	150277235	150277794	0.73	0.164	S100A11	S100A11	0	0.563611	NM_005620	6282	ILMN_1750101	5926.96	1806.45	4.34e-08	7.71e-06	non-overlap
chr9	134811241	134811790	0.76	0.136	TSC1	TSC1	0	0.563611	NM_001008567	7248	ILMN_2246510	765.204	364.722	0.000636928	0.00888654	H3K4 only
chr15	32183165	32183522	1.06	0.0242	C15orf24	C15ORF24	0	0.650961	BC104934	56851	ILMN_2150000	3757.54	1689.15	0.000228567	0.00420333	H3K4 only
chrX	129128389	129129044	1	0.0483	PDCD8	AIFM1	n/a	n/a	NM_145813	9131	ILMN_2313821	1497.1	578.272	1.16e-05	0.000494917	H3K4 only
chrX	66704307	66704759	0.96	0.0595	AR	AR	n/a	n/a	NM_001011645	367	ILMN_1767351	881.477	246.122	4.1e-09	1.27e-06	H3K27 only
chr17	77260024	77260273	0.64	0.193	ARL16	ARL16	n/a	n/a	XM_290777	339231	ILMN_1679917	1469.44	700.196	0.000634059	0.00887595	H3K4 only
chrX	2858492	2858741	1.21	0.0397	ARSD	ARSD	n/a	n/a	NM_009589	414	ILMN_1684873	1052.04	239.425	8.94e-12	8.2e-09	non-overlap
chrX	153309514	153309763	1.75	0	ATP6AP1	ATP6AP1	n/a	n/a	NM_001183	537	ILMN_1697694	7511.79	3389.43	0.000244469	0.00440585	H3K4 only
chr15	38186579	38187228	0.83	0.0595	BMF	BMF	n/a	n/a	NM_033503	90427	ILMN_2308338	498.187	238.459	0.000684086	0.00938039	H3K4 only
chr16	29378494	29378843	0.85	0.0595	BOLA2	BOLA2	n/a	n/a	NM_001031833	552900	ILMN_1659343	6381.47	2862.37	0.000219599	0.00408677	H3K4 only
chr1	52293560	52294009	0.98	0.0483	BTF3L4	BTF3L4	n/a	n/a	BC070378	91408	ILMN_2072140	1233.62	495.003	2.57e-05	0.000877203	H3K4 only
chr12	46862065	46862724	1.2	0.0152	LOC387856	C12ORF68	n/a	n/a	NM_001013635	387856	ILMN_1672121	313.039	139.493	0.000194845	0.00375585	H3K4 only
chr14	92744069	92744524	0.86	0.0951	C14orf142	C14ORF142	n/a	n/a	NM_032490	84520	ILMN_1685781	1164.39	470.771	2.99e-05	0.000985042	H3K4 only
chr4	159813156	159813405	0.85	0.104	LOC201725	C4ORF46	n/a	n/a	BC094775	201725	ILMN_1792712	590.922	262.546	0.000184627	0.00362371	H3K4 only
chr5	56239967	56240416	0.72	0.164	MGC33648	C5ORF35	n/a	n/a	NM_153706	133383	ILMN_1757636	601.617	289.452	0.000745821	0.00991154	H3K4 only
chr9	34603601	34604150	0.64	0.198	C9orf23	C9ORF23	n/a	n/a	NM_148179	138716	ILMN_1683175	1051.28	372.705	1.76e-06	0.000126208	H3K4 only
chr2	113911952	113912301	1.04	0.0304	CBWD1	CBWD1	n/a	n/a	AF212253	55871	ILMN_2152010	747.1	350.015	0.000474553	0.00721202	H3K4 only
chr9	69731535	69731891	0.91	0.0844	CBWD5	CBWD5	n/a	n/a	BC067803	220869	ILMN_2150352	1240.47	594.186	0.000692464	0.00945753	non-overlap
chr17	15311350	15311999	0.8	0.114	CDRT4	CDRT4	n/a	n/a	NM_173622	284040	ILMN_1691418	356.427	145.038	3.41e-05	0.00107949	non-overlap
chr4	175440630	175441179	2.1	0	KIAA1712	CEP44	n/a	n/a	NM_030633	80817	ILMN_2213199	718.839	236.65	3.04e-07	3.49e-05	H3K4 only
chr8	82806245	82806602	1.22	0.00882	CHMP4C	CHMP4C	n/a	n/a	NM_152284	92421	ILMN_1711542	697.462	326.011	0.000456093	0.00700911	H3K4 only
chrX	107568209	107568565	1.5	0.0014	COL4A5	COL4A5	n/a	n/a	NM_033381	1287	ILMN_1742534	1086.44	427.809	1.74e-05	0.000662758	H3K4 only
chr3	123995720	123996274	1.04	0.0371	DIRC2	DIRC2	n/a	n/a	NM_032839	84925	ILMN_1793743	2795.5	1007.22	2.54e-06	0.000163974	H3K4 only
chr1	158015982	158016431	0.94	0.0595	DUSP23	DUSP23	n/a	n/a	NM_017823	54935	ILMN_1659462	1535.4	570.829	5.1e-06	0.000272023	H3K27 only
chr19	44723078	44723627	0.76	0.136	CRI2	EID2	n/a	n/a	NM_153232	163126	ILMN_1704472	2076.45	917.723	0.000167599	0.0033774	H3K4 only
chr3	151747363	151748212	1.25	0.0111	EIF2A	EIF2A	n/a	n/a	AF172818	83939	ILMN_1733305	2480.78	1149.26	0.000390381	0.00625419	H3K4 only
chr19	7800642	7800991	1.24	0.00882	EVI5L	EVI5L	n/a	n/a	NM_145245	115704	ILMN_1747281	928.07	351.039	7.43e-06	0.000358302	non-overlap
chr9	95255595	95255952	0.68	0.198	C9orf10OS	FAM120AOS	n/a	n/a	NM_198841	158293	ILMN_1750969	788.532	365.386	0.000392016	0.00627251	H3K4 only
chr2	75652156	75652505	0.68	0.198	FLJ13391	FAM176A	n/a	n/a	NM_032181	84141	ILMN_1702973	705.909	318.56	0.000245074	0.00440868	non-overlap
chr14	93453510	93454359	0.78	0.0983	C14orf152	FAM181A	n/a	n/a	NM_138344	90050	ILMN_1762696	403.217	181.263	0.000228624	0.00420333	non-overlap
chr16	5089301	5089954	0.63	0.0928	FAM86A	FAM86A	n/a	n/a	NM_201598	196483	ILMN_3250592	540.434	249.117	0.000357627	0.00585379	H3K4 only
chr4	154083384	154083738	0.89	0.0754	KIAA1727	FHDC1	n/a	n/a	NM_033393	85462	ILMN_1699206	693.462	190.315	2.53e-09	8.67e-07	non-overlap
chr7	55726388	55726637	1	0.0597	FKBP9L	FKBP9L	n/a	n/a	NM_182827	360132	ILMN_2089977	1713.26	638.469	5.38e-06	0.000281183	non-overlap
chr14	37136075	37136324	0.74	0.157	FOXA1	FOXA1	n/a	n/a	NM_004496	3169	ILMN_1766650	665.19	282.871	8.11e-05	0.00197753	H3K4 only
chr14	52328833	52329295	0.74	0.164	GNPNAT1	GNPNAT1	n/a	n/a	NM_198066	64841	ILMN_1686235	1556.23	661.292	7.99e-05	0.00196057	non-overlap
chr16	45474408	45475057	0.74	0.114	GPT2	GPT2	n/a	n/a	NM_133443	84706	ILMN_1684158	789.189	322.501	3.71e-05	0.00115417	H3K4 only
chrX	148395298	148395647	0.71	0.198	IDS	IDS	n/a	n/a	NM_000202	3423	ILMN_1758626	862.947	328.468	8.51e-06	0.0003979	non-overlap
chrX	153362290	153362439	1.21	0.196	XX-FW81657B9.4	LAGE3	n/a	n/a	NM_006014	8270	ILMN_1708151	5029.9	1699.08	5.66e-07	5.37e-05	non-overlap
chr9	129251412	129251761	0.87	0.0754	LRSAM1	LRSAM1	n/a	n/a	AK056203	90678	ILMN_1811102	745.77	338.507	0.000272009	0.00478466	H3K4 only
chr1	226364728	226365178	0.81	0.114	MRPL55	MRPL55	n/a	n/a	NM_181465	128308	ILMN_1813817	898.173	399.947	0.000192309	0.00373271	H3K4 only
chr2	95152381	95153331	0.96	0.0289	MRPS5	MRPS5	n/a	n/a	NM_031902	64969	ILMN_1760441	769.497	347.227	0.000244714	0.00440734	H3K4 only
chr16	18482235	18482684	0.63	0.198	NOMO2	NOMO2	n/a	n/a	NM_173614	283820	ILMN_1799856	1572.07	698.602	0.000185276	0.00362937	H3K4 only
chr16	1971885	1972334	0.63	0.198	NOXO1	NOXO1	n/a	n/a	NM_144603	124056	ILMN_1693388	441.802	176.892	2.46e-05	0.000846737	H3K27 only
chr7	107954074	107954430	1.69	0	IPLA2(GAMMA)	PNPLA8	n/a	n/a	NM_015723	50640	ILMN_2180582	643.304	255.435	2.07e-05	0.000748783	H3K4 only
chr3	9970975	9971224	0.71	0.171	PRRT3	PRRT3	n/a	n/a	BC040508	285368	ILMN_1784985	2347.54	903.791	1.09e-05	0.000472238	non-overlap
chr7	66098751	66099000	1.53	0.00478	SBDS	SBDS	n/a	n/a	NM_016038	51119	ILMN_1679045	1736.6	583.573	5e-07	4.97e-05	H3K4 only
chr3	48518565	48518814	0.75	0.157	SCOTIN	SHISA5	n/a	n/a	NM_016479	51246	ILMN_2139100	3294.28	1361.79	4.67e-05	0.00136082	non-overlap
chr1	230717259	230718108	0.65	0.198	SIPA1L2	SIPA1L2	n/a	n/a	NM_020808	57568	ILMN_1732923	1649.08	788.415	0.000670758	0.0092523	non-overlap
chr17	68601827	68602176	0.68	0.198	SLC39A11	SLC39A11	n/a	n/a	NM_139177	201266	ILMN_1742705	536.313	205.799	1.01e-05	0.0004521	H3K4 only
chr10	108914882	108915332	0.75	0.136	SORCS1	SORCS1	n/a	n/a	NM_052918	114815	ILMN_1680251	476.015	197.246	4.89e-05	0.0014049	non-overlap
chr22	25210251	25210702	1.12	0.0152	CTB-1048E9.5	SRRD	n/a	n/a	NM_001013694	402055	ILMN_1666306	567.726	266.267	0.000483509	0.00730763	H3K4 only
chr16	29378494	29378843	0.85	0.0595	SULT1A4	SULT1A4	n/a	n/a	NM_001017390	445329	ILMN_2336133	703.615	283.52	2.8e-05	0.000935305	H3K4 only
chr7	56098851	56099209	0.72	0.164	SUMF2	SUMF2	n/a	n/a	NM_015411	25870	ILMN_2345872	2052.88	707.341	9.06e-07	7.57e-05	non-overlap
chrX	102748989	102749538	0.79	0.136	TCEAL3	TCEAL3	n/a	n/a	NM_032926	85012	ILMN_1749478	1670.34	650.668	1.39e-05	0.000561492	H3K4 only
chr6	10829923	10830172	0.63	0.193	TMEM14C	TMEM14C	n/a	n/a	NM_016462	51522	ILMN_2175131	4247.45	1414.89	4.05e-07	4.33e-05	H3K4 only
chr13	23042125	23042574	0.64	0.198	TNFRSF19	TNFRSF19	n/a	n/a	NM_148957	55504	ILMN_1704154	539.394	225.091	5.62e-05	0.00153122	H3K4 only
chrX	106847767	106848316	0.71	0.198	TSC22D3	TSC22D3	n/a	n/a	NM_004089	1831	ILMN_2376403	388.611	180.72	0.000417342	0.00655664	H3K4 only
chr1	154292029	154292278	0.65	0.193	UBQLN4	UBQLN4	n/a	n/a	NM_020131	56893	ILMN_1789349	3915.33	1841.34	0.00050678	0.00753848	H3K4 only
chrX	74409985	74410834	0.96	0.0595	RP11-311P8.3	UPRT	n/a	n/a	AK056354	139596	ILMN_2154101	523.164	196.185	6.16e-06	0.000314512	H3K4 only
chr2	74538684	74539033	1.81	0	WBP1	WBP1	n/a	n/a	NM_012477	23559	ILMN_2093231	611.383	285.108	0.000437965	0.00679635	H3K4 only
chr2	219779085	219779534	0.72	0.164	ZFAND2B	ZFAND2B	n/a	n/a	AK091345	130617	ILMN_1653718	799.28	305.25	9.14e-06	0.000417655	H3K4 only

## Sheet: Piechart
No overlap	52
H3K4me3 only	136
H3K27me3 only	5
H3K4me3 and H3K27me3	2
