# Supplementary material for: Identification of PBX1 Target Genes in Cancer Cells by Global Mapping of PBX1 Binding Sites
Source: PLoS One. 2012 May 2;7(5):e36054. doi: 10.1371/journal.pone.0036054 (PMC3342315; doi:10.1371/journal.pone.0036054)
Supplement: Table S6 — Primers for ChIP qPCR analysis. (XLSX) [file pone.0036054.s012.xlsx]

## Sheet: Sheet1
Table S6. Primers for ChIP qPCR Analysis
Gene Name	Forward primer	Reverse Primer
AR	TGTCTGGGCGTCTATTTTCC	TCGTGTCTAGCGAAGAAGCA
ZHX2	GGGAGTCAAGGGGTATGTCA	GGGTGACCTTTTGGCTTTTT
BCL6	GAAGGGTGTGAGGGGAAAAT	AAGGCTCAGAACAGCCTGAC
MEOX1	GCCTGCTAGGGTTTTGGTTGGA	AATCCTGCGGTGGGGAGAGAGT
SPOCK2	CCCAGGTAGCTTCTCCAGTG	TGGGACTGGAATGTTGTTGA
IDS	GAAGCAAGTGAGGGAGCAAG	ACAGTGTAGGGCTAGGATTCCA
LAMC2	GCCTTGGATGAGAAAGTTGG	CAAGAATGGTAGGGGCAAGA
