# Supplementary material for: Identification of PBX1 Target Genes in Cancer Cells by Global Mapping of PBX1 Binding Sites
Source: PLoS One. 2012 May 2;7(5):e36054. doi: 10.1371/journal.pone.0036054 (PMC3342315; doi:10.1371/journal.pone.0036054)
Supplement: Table S7 — PCR primers for mRNA analysis. (XLSX) [file pone.0036054.s013.xlsx]

## Sheet: Sheet1
Table S7. Primers for mRNA Analysis
Gene Name	Forward primer	Reverse Primer
AR	TTGTGTCAAAAGCGAAATGG	AGTCAATGGGCAAAACATGG
BCL6	ATCCCTGTGAAATCTGTGGC	TGTGACGGAAATGCAGGTTA
GAPDH	TTGGTATCGTGGAAGGACTC	ACAGTCTTCTGGGTGGCAGT
ZHX2	GGTCTGGATGTACCGACTGC	AAAATTGGAATGGCACCAAC
MEOX1	CTAGGGCCTTTGCTCCCACACT	GCCAAGAGACGCTGAGAAGCAGTA
PBX1	CGGAGCTGGAGAAATACGAG	CTGTCGCTTGCTTGTTGAAA
SPOCK2	GGACGAGCAATGGCTGTCGTC	GTCATGGTGTGGCCTGCGTTGT
IDS	CCTTGGAGAACATCACCCTG	CGGCACACTGATGTTTAAGG
LAMC2	CTCTGCTTCTCGCTCCTCC	TCTGTGAAGTTCCCGATCAA
